# Supplementary material for: Seasonal variation in metabolic profiles and microbial communities in a subarctic ore processing plant
Source: Environ Microbiol Rep. 2024 Jun 23;16(3):e13284. doi: 10.1111/1758-2229.13284 (PMC11194043; doi:10.1111/1758-2229.13284)
Supplement: Supplementary file 2 — DATA S2: Supporting Information. [file EMI4-16-e13284-s002.xlsx]

## Sheet: Sheet1
Supplement B. The dominating bacterial genera in the summer and winter samples per sample type. Genera present at less than 1% relative abundance in all replicate samples of both summer and winter samples are excluded. Note that for CuTa_15 and Sta_25 only the phenol-extracted samples are presented.
					SUMMER			WINTER
Phylum	Order	Class	Family	Genus	RW_00a	RW_00b	RW_00c	RW_00a	RW_00b	RW_00c
Acidobacteriota	Acidobacteriae	Acidobacteriae_unclassified	Acidobacteriae_unclassified	Acidobacteriae_unclassified	0.00124224	0.00178253	0.00264233	0.0146465	0.0132965	0.0144501
Actinobacteriota	Acidimicrobiia	Microtrichales	Ilumatobacteraceae	CL500-29_marine_group	0.0742236	0.0743864	0.0614941	0.0356566	0.0407677	0.0306396
				Ilumatobacteraceae_unclassified	0.00465839	0.00747292	0.0070462	0.0144444	0.0139237	0.0163233
		uncultured	uncultured_fa	uncultured_ge	0.00590062	0.00719868	0.00512451	0.0107071	0.00921977	0.00896441
	Actinobacteria	Actinobacteria_unclassified	Actinobacteria_unclassified	Actinobacteria_unclassified	0.0142857	0.0149458	0.0161742	0.00565657	0.00689915	0.00816163
		Frankiales	Sporichthyaceae	Sporichthyaceae_unclassified	0.195342	0.223022	0.248058	0.101717	0.109446	0.0521809
				hgcI_clade	0.139441	0.160496	0.139243	0.0470707	0.0499247	0.0254215
Bacteria_unclassified	Bacteria_unclassified	Bacteria_unclassified	Bacteria_unclassified	Bacteria_unclassified	0.0167702	0.0113122	0.0126511	0.00868687	0.00796538	0.00883061
Bacteroidota	Bacteroidia	Chitinophagales	Chitinophagaceae	Chitinophagaceae_unclassified	0.0118012	0.0135061	0.0160141	0.00272727	0.00169343	0.00321113
				Sediminibacterium	0.0503106	0.0480598	0.0470814	0.0173737	0.0130457	0.00829542
Chloroflexi	SL56_marine_group	SL56_marine_group_or	SL56_marine_group_fa	SL56_marine_group_ge	0.0220497	0.0229672	0.0163344	0.0168687	0.0218891	0.00695745
Cyanobacteria	Cyanobacteriia	Synechococcales	Cyanobiaceae	Cyanobiaceae_unclassified	0.00714286	0.011655	0.0107294	0.00020202	0.000188159	0
				Cyanobium_PCC-6307	0.0319876	0.0270122	0.0191368	0.00040404	0.000250878	0.00093658
Planctomycetota	Phycisphaerae	Phycisphaerales	Phycisphaeraceae	Phycisphaeraceae_unclassified	0.000310559	0.000342794	0.000800705	0.0225253	0.0167461	0.0151191
Proteobacteria	Alphaproteobacteria	Alphaproteobacteria_unclassified	Alphaproteobacteria_unclassified	Alphaproteobacteria_unclassified	0.00745342	0.00671877	0.005685	0.0110101	0.00972153	0.0111052
		Micropepsales	Micropepsaceae	uncultured	0.00186335	0.00102838	0.00152134	0.0139394	0.0126066	0.00829542
		Rhizobiales	Beijerinckiaceae	Beijerinckiaceae_unclassified	0.00807453	0.00925545	0.00688606	0.0137374	0.0148645	0.0187316
		SAR11_clade	SAR11_clade_unclassified	SAR11_clade_unclassified	0.0506211	0.0382559	0.0516454	0.113636	0.116909	0.161895
	Gammaproteobacteria	Burkholderiales	Comamonadaceae	Comamonadaceae_unclassified	0.0052795	0.00808995	0.00936824	0.019697	0.0198194	0.0228793
				Limnohabitans	0.0167702	0.0219388	0.0179358	0.0110101	0.0127321	0.0093658
			Gallionellaceae	Candidatus_Nitrotoga	0	0	0	0.0294949	0.0282865	0.0181964
			Methylophilaceae	Candidatus_Methylopumilus	0.00465839	0.00404497	0.00512451	0.0338384	0.0302935	0.0231469
		Gammaproteobacteria_unclassified	Gammaproteobacteria_unclassified	Gammaproteobacteria_unclassified	0.0189441	0.0118607	0.0144127	0.020202	0.0177496	0.0239497
		Methylococcales	Methylomonadaceae	Methylobacter	0.00248447	0.00315371	0.00288254	0.0923232	0.0964626	0.0877709
				Methylomonadaceae_unclassified	0	0.000274236	0.000320282	0.0123232	0.0110386	0.0124431
				uncultured	0.000931677	0.00102838	0.000800705	0.0151515	0.0164325	0.0185978
Verrucomicrobiota	Verrucomicrobiae	Opitutales	Opitutaceae	Opitutus	0.00341615	0.00486768	0.00832733	0.0266667	0.0238961	0.0218089
		uncultured	uncultured_fa	uncultured_ge	0.0130435	0.014603	0.0234606	0.0192929	0.0167461	0.0179288
					SUMMER			WINTER
					WT_01a	WT_01b	WT_01c	WT_01a	WT_01b	WT_01c
Bacteria_unclassified	Bacteria_unclassified	Bacteria_unclassified	Bacteria_unclassified	Bacteria_unclassified	0.0175506	0.0126236	0.0133767	0.0004914	0.00252231	0.000665668
Bacteroidota	Bacteroidia	Flavobacteriales	Flavobacteriaceae	Flavobacterium	0.0125906	0.0142966	0.0121716	0.0004914	0.0056267	0.000166417
Campilobacterota	Campylobacteria	Campylobacterales	Sulfurimonadaceae	Sulfuricurvum	0	0.00228137	0.00132562	0.0388206	0.107489	0.00848727
				Sulfurimonas	0.017169	0.0123194	0.0138588	0	0.00213426	0
Patescibacteria	Parcubacteria	Candidatus_Kaiserbacteria	Candidatus_Kaiserbacteria_fa	Candidatus_Kaiserbacteria_ge	0.0186952	0.034981	0.04953	0	0.000194024	0
		Candidatus_Nomurabacteria	Candidatus_Nomurabacteria_fa	Candidatus_Nomurabacteria_ge	0.0213659	0.0368061	0.0380815	0	0.000582072	0
	Parcubacteria	Parcubacteria_unclassified	Parcubacteria_unclassified	Parcubacteria_unclassified	0.0549409	0.0771103	0.088455	0.000982801	0.000776096	0.000665668
Proteobacteria	Alphaproteobacteria	Alphaproteobacteria_unclassified	Alphaproteobacteria_unclassified	Alphaproteobacteria_unclassified	0.022892	0.0229658	0.0213304	0.00933661	0.00717889	0.00499251
	Gammaproteobacteria	Alteromonadales	Marinobacteraceae	Marinobacter	0	0	0.000120511	0.0117936	0.0116414	0.0101514
		Burkholderiales	Burkholderiales_unclassified	Burkholderiales_unclassified	0.0144983	0.00942966	0.0101229	0.031941	0.0108653	0.0257946
			Comamonadaceae	Acidovorax	0	0.000152091	0.000120511	0.0250614	0.016298	0.0262939
				Comamonadaceae_unclassified	0.0381534	0.0330038	0.0272355	0.684029	0.373496	0.76452
			Hydrogenophilaceae	Thiobacillus	0.0125906	0.0112548	0.00915883	0.0437346	0.0269693	0.0329506
			Methylophilaceae	Methylophilaceae_unclassified	0.261732	0.233764	0.280188	0.004914	0.180442	0.00416043
				Methylophilus	0.0270889	0.00790875	0.0066281	0	0.00135817	0.000166417
				Methylotenera	0.0110645	0.0115589	0.00373584	0	0.00155219	0
			Oxalobacteraceae	Oxalobacteraceae_unclassified	0.000381534	0.000152091	0.000482044	0.0014742	0.0329841	0.00116492
		Gammaproteobacteria_unclassified	Gammaproteobacteria_unclassified	Gammaproteobacteria_unclassified	0.0232736	0.0223574	0.0206074	0.00540541	0.00834303	0.00798802
		Methylococcales	Methylomonadaceae	Methylobacter	0.141931	0.148897	0.124247	0.0004914	0.00174622	0.00116492
				Methylomonadaceae_unclassified	0.0141167	0.0103422	0.0122921	0	0.000388048	0.000332834
		Pseudomonadales	Pseudomonadaceae	Pseudomonas	0.000381534	0.000456274	0.000361533	0.0933661	0.0424913	0.0717257
					SUMMER			WINTER
					PW_03a	PW_03b	PW_03c	PW_03a	PW_03b	PW_03c
Bacteria_unclassified	Bacteria_unclassified	Bacteria_unclassified	Bacteria_unclassified	Bacteria_unclassified	0.00804911	0.0124853	0.0126273	0.000954589	0.00221361	0.00117901
Bacteroidota	Bacteroidia	Chitinophagales	Saprospiraceae	uncultured	0.0186903	0.0216726	0.00977597	0	0	0
		Flavobacteriales	Flavobacteriaceae	Flavobacterium	0.00504775	0.00471143	0.00285132	0.0100914	0.0135584	0.00510906
Campilobacterota	Campylobacteria	Campylobacterales	Sulfurimonadaceae	Sulfuricurvum	0.011869	0.0212014	0.0142566	0.198827	0.184007	0.112203
Cyanobacteria	Cyanobacteriia	Cyanobacteriia_unclassified	Cyanobacteriia_unclassified	Cyanobacteriia_unclassified	0.00927694	0.00942285	0.0130346	0.00027274	0.000276702	0.000294753
Proteobacteria	Alphaproteobacteria	Acetobacterales	Acetobacteraceae	Acetobacteraceae_unclassified	0.024693	0.0285041	0.0346232	0.00013637	0	0.000294753
		Alphaproteobacteria_unclassified	Alphaproteobacteria_unclassified	Alphaproteobacteria_unclassified	0.0107776	0.0150766	0.0114053	0.00804582	0.00664084	0.00569857
		Caulobacterales	Caulobacteraceae	Brevundimonas	0.0110505	0.0136631	0.00977597	0.0996863	0.0846707	0.0587542
				Caulobacter	0.0297408	0.0367491	0.0305499	0.00109096	0.000276702	0.000196502
		Micavibrionales	uncultured	uncultured_ge	0.0121419	0.0103651	0.00733198	0.0013637	0.00249032	0.000393005
		Rhizobiales	Devosiaceae	Devosia	0.00886767	0.0113074	0.00936864	0	0	0
			Xanthobacteraceae	Xanthobacteraceae_unclassified	0.157708	0.15265	0.161303	0.000818219	0	0
		Rhodobacterales	Rhodobacteraceae	Paracoccus	0.00190996	0.000235571	0.000407332	0.000818219	0.000553403	0.000786009
				Pseudorhodobacter	0.155525	0.120848	0.125051	0.0130915	0.0152186	0.00736883
				Rhodobacteraceae_unclassified	0.0103683	0.0101296	0.014664	0.0650484	0.0608744	0.0314404
		Sphingomonadales	Sphingomonadaceae	Sphingomonadaceae_unclassified	0.0590723	0.0473498	0.0663951	0.0072276	0.0121749	0.0046178
	Gammaproteobacteria	Burkholderiales	Comamonadaceae	Comamonadaceae_unclassified	0.0534789	0.0532391	0.0378819	0.0767762	0.0771998	0.378267
				Polaromonas	0.0136426	0.0110718	0.0158859	0.0585027	0.0539568	0.0341914
			Hydrogenophilaceae	Thiobacillus	0.0141883	0.0183746	0.0154786	0.0058639	0.00498063	0.0280016
			Methylophilaceae	Methylophilaceae_unclassified	0.00409277	0.00306243	0.00325866	0.325106	0.338683	0.152879
			Oxalobacteraceae	Oxalobacteraceae_unclassified	0.00995907	0.00612485	0.00529532	0.0563207	0.0641948	0.0325211
		Halothiobacillales	Halothiobacillaceae	Thiovirga	0.116508	0.114016	0.113238	0.00040911	0	9.82511e-05
				uncultured	0.0130969	0.0120141	0.01222	0.000818219	0.000830105	0.000589507
					SUMMER			WINTER
					CuTa_15af	CuTa_15bf	CuTa_15cf	CuTa_15af	IKW_15bf	CuTa_15cf
Actinobacteriota	Acidimicrobiia	Microtrichales	Microtrichales_unclassified	Microtrichales_unclassified	0.01015	0.00160256	0.00921273	0.0357143	0.0501296	0.00811688
	Actinobacteria	Actinobacteria_unclassified	Actinobacteria_unclassified	Actinobacteria_unclassified	0.0150044	0.0360577	0.0150754	0.0282738	0.0146932	0.00919913
		Corynebacteriales	Dietziaceae	Dietzia	0.0176523	0.0128205	0.0217755	0	0	0
		Frankiales	Frankiales_unclassified	Frankiales_unclassified	0.0123566	0.00641026	0.00586265	0.0327381	0.0138289	0.00541126
			Sporichthyaceae	Sporichthyaceae_unclassified	0.00220653	0.00400641	0.00586265	0.0104167	0.00259291	0.00270563
		Micrococcales	Microbacteriaceae	Microbacteriaceae_unclassified	0.149603	0.108173	0.156616	0.0848214	0.0146932	0.00270563
		Propionibacteriales	Nocardioidaceae	Nocardioides	0.0538394	0.0488782	0.0628141	0	0.0691443	0.00162338
Campilobacterota	Campylobacteria	Campylobacterales	Sulfurimonadaceae	Sulfuricurvum	0.0105914	0.0208333	0.0150754	0.0491071	0.0233362	0.156926
Cyanobacteria	Cyanobacteriia	Cyanobacteriia_unclassified	Cyanobacteriia_unclassified	Cyanobacteriia_unclassified	0.0503089	0.0136218	0.0393635	0.0014881	0.000864304	0.000541126
Firmicutes	Bacilli	Bacillales	Planococcaceae	Planococcaceae_unclassified	0.00838482	0.00400641	0.0041876	0.0863095	0.0406223	0.00649351
Proteobacteria	Alphaproteobacteria	Rhizobiales	Beijerinckiaceae	Bosea	0.00838482	0.00641026	0.00921273	0.0193452	0.0648228	0.0595238
			Xanthobacteraceae	Xanthobacteraceae_unclassified	0.163283	0.205929	0.138191	0.0238095	0.104581	0.00541126
		Rhodobacterales	Rhodobacteraceae	Paracoccus	0.0714916	0.0424679	0.0502513	0	0	0
				Pseudorhodobacter	0.0370697	0.0496795	0.0536013	0	0	0.0243506
				Rhodobacteraceae_unclassified	0.0136805	0.00560897	0.0201005	0.119048	0.0674157	0.077381
		Sphingomonadales	Sphingomonadaceae	Sphingomonadaceae_unclassified	0.0472198	0.00801282	0.00586265	0.00595238	0.00691443	0.0140693
	Gammaproteobacteria	Burkholderiales	Burkholderiales_unclassified	Burkholderiales_unclassified	0.0255958	0.00721154	0.0268007	0.014881	0.00777874	0.0102814
			Comamonadaceae	Comamonadaceae_unclassified	0.00397176	0.0112179	0.00502513	0.0014881	0.0121003	0.0135281
				Polaromonas	0.00308914	0	0.0041876	0.0133929	0.0103717	0.00811688
			Hydrogenophilaceae	Thiobacillus	0.0613416	0.036859	0.0711893	0.206845	0.123596	0.159632
			Oxalobacteraceae	Oxalobacteraceae_unclassified	0.00308914	0.00240385	0.00251256	0.0119048	0.00777874	0.0162338
			Rhodocyclaceae	Methyloversatilis	0	0	0	0	0.190147	0.0854978
		Pseudomonadales	Pseudomonadaceae	Pseudomonas	0.00926743	0.0608974	0.0159129	0	0.00605013	0.0108225
					SUMMER			WINTER
					STa_25af	STa_25bf	STa_25cf	STa_25af	STa_25bf	STa_25cf
Actinobacteriota	Acidimicrobiia	Microtrichales	Microtrichales_unclassified	Microtrichales_unclassified	0.00548182	0.0178218	0.0103185	0.0413223	0.0532374	0.011065
	Actinobacteria	Actinobacteria_unclassified	Actinobacteria_unclassified	Actinobacteria_unclassified	0.0323139	0.0475248	0.0264693	0	0.0273381	0.0055325
		Frankiales	Frankiales_unclassified	Frankiales_unclassified	0.0155799	0.0146535	0.00942127	0.123967	0.141007	0.0159059
		Micrococcales	Microbacteriaceae	Microbacteriaceae_unclassified	0.129544	0.208317	0.0569762	0.123967	0.0935252	0.011065
		Propionibacteriales	Nocardioidaceae	Nocardioidaceae_unclassified	0.00577034	0.00871287	0.00269179	0.0330579	0.0546763	0.00345781
				Nocardioides	0.0975188	0.10099	0.0345446	0.0247934	0.109353	0.00414938
Bacteria_unclassified	Bacteria_unclassified	Bacteria_unclassified	Bacteria_unclassified	Bacteria_unclassified	0.00692441	0.00594059	0.0157021	0.0165289	0.00143885	0.0055325
Campilobacterota	Campylobacteria	Campylobacterales	Sulfurimonadaceae	Sulfuricurvum	0.00317369	0.00871287	0.00448632	0.0909091	0.0589928	0.205394
Cyanobacteria	Cyanobacteriia	Cyanobacteriia_unclassified	Cyanobacteriia_unclassified	Cyanobacteriia_unclassified	0.059723	0.0289109	0.0480036	0	0	0.00138313
Proteobacteria	Alphaproteobacteria	Acetobacterales	Acetobacteraceae	Acetobacteraceae_unclassified	0.0147144	0.00554455	0.0179453	0	0	0.000691563
		Rhizobiales	Beijerinckiaceae	Bosea	0.00519331	0.00712871	0.00807537	0.0165289	0.0100719	0.0325035
			Xanthobacteraceae	Xanthobacteraceae_unclassified	0.216099	0.289505	0.183042	0	0.0028777	0.000691563
		Rhodobacterales	Rhodobacteraceae	Paracoccus	0.0398153	0.0554455	0.030507	0	0	0
				Pseudorhodobacter	0.0435661	0.0126733	0.0717811	0	0	0
				Rhodobacteraceae_unclassified	0.0132718	0.00316832	0.0296097	0.0330579	0.0374101	0.0871369
		Sphingomonadales	Sphingomonadaceae	Sphingomonadaceae_unclassified	0.0461627	0.00277228	0.0614625	0	0.0028777	0.00276625
	Gammaproteobacteria	Burkholderiales	Burkholderiales_unclassified	Burkholderiales_unclassified	0.00750144	0.0039604	0.00942127	0.0495868	0.00863309	0.0318119
			Comamonadaceae	Comamonadaceae_unclassified	0.00605886	0.00475248	0.00583221	0.0247934	0.00719424	0.0228216
				Polaromonas	0.00201962	0.00118812	0	0.00826446	0.0172662	0.011065
			Hydrogenophilaceae	Thiobacillus	0.00923254	0.00594059	0.025572	0.0661157	0.00143885	0.0248963
			Oxalobacteraceae	Oxalobacteraceae_unclassified	0.00201962	0.00158416	0.00448632	0.0578512	0.0115108	0.0283541
		Pseudomonadales	Pseudomonadaceae	Pseudomonas	0.0308713	0.00554455	0.0524899	0.0413223	0.0028777	0.0248963
					SUMMER			WINTER
					CuTO_26a	CuTO_26b	CuTO_26c	CuTO_26a	CuTO_26b	CuTO_26c
Actinobacteriota	Actinobacteria	Actinobacteria_unclassified	Actinobacteria_unclassified	Actinobacteria_unclassified	0.000989446	0	0.001545			0.0149088
		Frankiales	Sporichthyaceae	Sporichthyaceae_unclassified	0.0204485	0.0217096	0.0243337			0
				hgcI_clade	0.0168206	0.0185436	0.01854			0
Campilobacterota	Campylobacteria	Campylobacterales	Sulfurimonadaceae	Sulfuricurvum	0.00890501	0.00995025	0.0127462			0.000667557
				Sulfurimonas	0.0161609	0.0176391	0.0100425			0
Proteobacteria	Alphaproteobacteria	Micavibrionales	uncultured	uncultured_ge	0.0131926	0.00995025	0.013905			0
		SAR11_clade	SAR11_clade_unclassified	SAR11_clade_unclassified	0.0438654	0.0343736	0.0448049			0
		Sphingomonadales	Sphingomonadaceae	Sphingomonadaceae_unclassified	0.0343008	0.0456807	0.03708			0.000890076
	Gammaproteobacteria	Alteromonadales	Alteromonadaceae	Alishewanella	0.00329815	0.00226142	0.0023175			0.477526
		Burkholderiales	Comamonadaceae	Comamonadaceae_unclassified	0.352243	0.395296	0.365392			0.0226969
				Polaromonas	0.00923483	0.0104025	0.0119737			0
			Hydrogenophilaceae	Thiobacillus	0.00725594	0.0149254	0.0119737			0.0496217
		Halothiobacillales	Halothiobacillaceae	Thiovirga	0.282322	0.202623	0.227501			0.109479
		Pseudomonadales	Pseudomonadaceae	Pseudomonadaceae_unclassified	0.0112137	0.00768883	0.00540749			0.162884
					SUMMER			WINTER
					NiTO_27a	NiTO_27b	NiTO_27c	NiTO_27a	NiTO_27b	NiTO_27c
Actinobacteriota	Actinobacteria	Frankiales	Sporichthyaceae	Sporichthyaceae_unclassified	0.010301	0.0144095	0.0152308	0.00986842	0.000669792	0.00211342
Bacteria_unclassified	Bacteria_unclassified	Bacteria_unclassified	Bacteria_unclassified	Bacteria_unclassified	0.0148527	0.0166698	0.0191658	0	0.000669792	0.000704473
Bacteroidota	Bacteroidia	Chitinophagales	Saprospiraceae	uncultured	0.0248343	0.0181767	0.0194435	0	0	0
		Flavobacteriales	Flavobacteriaceae	Flavobacterium	0.00638825	0.00706348	0.00560159	0.0164474	0.0104934	0.00845368
Campilobacterota	Campylobacteria	Campylobacterales	Sulfurimonadaceae	Sulfuricurvum	0.00295456	0.00640422	0.00379612	0.289474	0.124581	0.121874
Cyanobacteria	Cyanobacteriia	Cyanobacteriia_unclassified	Cyanobacteriia_unclassified	Cyanobacteriia_unclassified	0.0171684	0.0212846	0.0187954	0.00328947	0.000223264	0.000704473
Patescibacteria	Parcubacteria	Parcubacteria_unclassified	Parcubacteria_unclassified	Parcubacteria_unclassified	0.0122974	0.0135619	0.0153234	0.00657895	0.00156285	0.000352237
Proteobacteria	Alphaproteobacteria	Acetobacterales	Acetobacteraceae	Acetobacteraceae_unclassified	0.0389683	0.0637597	0.0875422	0	0	0
		Alphaproteobacteria_unclassified	Alphaproteobacteria_unclassified	Alphaproteobacteria_unclassified	0.0120578	0.0114899	0.0152308	0.00328947	0.00915383	0.00845368
		Caulobacterales	Caulobacteraceae	Brevundimonas	0.0052703	0.00668676	0.00643489	0.0690789	0.0308104	0.0422684
				Caulobacter	0.024435	0.0221322	0.0192121	0	0	0.000704473
		Rhizobiales	Devosiaceae	Devosia	0.0219596	0.0180825	0.022499	0	0	0
			Xanthobacteraceae	Xanthobacteraceae_unclassified	0.263914	0.231965	0.20962	0.00328947	0	0.00105671
		Rhodobacterales	Rhodobacteraceae	Pseudorhodobacter	0.165296	0.147015	0.131753	0.0230263	0.0111632	0.0186685
				Rhodobacteraceae_unclassified	0.00862413	0.00828781	0.00800889	0.0164474	0.0241125	0.0116238
		Sphingomonadales	Sphingomonadaceae	Sphingomonadaceae_unclassified	0.0319412	0.0318327	0.0260173	0.00328947	0.00379549	0.00493131
	Gammaproteobacteria	Alteromonadales	Marinobacteraceae	Marinobacter	0	9.41797e-05	4.62942e-05	0	0.016075	0.0123283
		Burkholderiales	Comamonadaceae	Comamonadaceae_unclassified	0.0215603	0.0265587	0.035878	0.0822368	0.0877428	0.0707996
				Polaromonas	0.00471133	0.00480316	0.00439794	0.0164474	0.0589417	0.0609369
			Hydrogenophilaceae	Thiobacillus	0.0188453	0.019401	0.0204157	0.0164474	0.00401875	0.000352237
			Methylophilaceae	Methylophilaceae_unclassified	0.00942266	0.00499152	0.00833295	0.299342	0.479348	0.476224
				Methylophilus	0.0142937	0.0129968	0.0128235	0	0.000669792	0.00140895
			Oxalobacteraceae	Oxalobacteraceae_unclassified	0.0039128	0.00414391	0.00347206	0.0394737	0.0665327	0.0834801
		Halothiobacillales	Halothiobacillaceae	Thiovirga	0.030983	0.0345639	0.036665	0.00328947	0.000446528	0
