# Supplementary material for: Seasonal variation in metabolic profiles and microbial communities in a subarctic ore processing plant
Source: Environ Microbiol Rep. 2024 Jun 23;16(3):e13284. doi: 10.1111/1758-2229.13284 (PMC11194043; doi:10.1111/1758-2229.13284)
Supplement: Supplementary file 3 — DATA S3: Supporting Information. [file EMI4-16-e13284-s001.xlsx]

## Sheet: Sheet1
Supplement C. The relative abundance of bacterial genera in the different summer and winter samples.
					SUMMER																											WINTER
					RW_00a	RW_00b	RW_00c	WT_01a	WT_01b	WT_01c	PW_03a	PW_03b	PW_03c	CuTa_15a	CuTa_15c	CuTa_15aF	CuTa_15bF	CuTa_15cF	STa_25a	STa_25b	STa_25c	STa_25aF	STa_25bF	STa_25cF	CuTO_26a	CuTO_26b	CuTO_26c	NiTO_27a	NiTO_27b	NiTO_27c		RW_00a	RW_00b	RW_00c	WT_01a	WT_01b	WT_01c	PW_03a	PW_03b	PW_03c	CuTa_15a	CuTa_15b	CuTa_15c	CuTa_15aF	CuTa_15bF	CuTa_15cF	STa_25a	STa_25b	STa_25c
Acidobacteriota	Acidobacteriae	Acidobacteriae_or	Acidobacteriae_fa	Paludibaculum							0.000136426
		Acidobacteriae_unclassified	Acidobacteriae_unclassified	Acidobacteriae_unclassified	0.00124224	0.00178253	0.00264233	0.000381534	0.000456274	0.000723066		0.000235571				0.0070609	0.00240385	0.000837521						0.000448632	0.000329815			0.000159706	0.000282539	0.000277765		0.0146465	0.0132965	0.0144501												0.00162338
		Acidobacteriales	Acidobacteriaceae_(Subgroup_1)	Acidobacteriaceae_(Subgroup_1)_unclassified																		0.000865551
				Granulicella			8.00705e-05																											0.000133797
				Occallatibacter																																										0.000541126
			Acidobacteriales_unclassified	Acidobacteriales_unclassified												0.00220653		0.00251256				0.000288517		0.000448632
			uncultured	uncultured_ge						0.000120511
		Bryobacterales	Bryobacteraceae	Bryobacter	0.000931677	0.000959824	0.000320282		0.000304183	0.000361533	0.000272851	0.000235571												0.000448632				0.000159706		4.62942e-05		0.00535354	0.00344957	0.00267594						0.000294753							0.00411523
		PAUC26f	PAUC26f_fa	PAUC26f_ge				0.0011446	0.000304183	0.000120511																				4.62942e-05								0.00013637
		Solibacterales	Solibacteraceae	Candidatus_Solibacter																												0.000505051	0.000627195	0.00160557
		Subgroup_2	Subgroup_2_fa	Subgroup_2_ge					0.000152091								0.00801282	0.000837521				0.000577034	0.00277228									0.00010101	6.27195e-05	0.000267594
	Acidobacteriota_unclassified	Acidobacteriota_unclassified	Acidobacteriota_unclassified	Acidobacteriota_unclassified																								7.98531e-05		4.62942e-05
	Blastocatellia	2024-11-01	11-24_fa	11-24_ge		6.85589e-05
		Blastocatellales	Blastocatellaceae	Blastocatellaceae_unclassified	0.00124224	0.00061703						0.000235571																		4.62942e-05			0.000125439	0.000133797
				Stenotrophobacter	0.000621118	0.000548471	0.000400352																									0.00010101
		Blastocatellia_unclassified	Blastocatellia_unclassified	Blastocatellia_unclassified		0.000137118
		Pyrinomonadales	Pyrinomonadaceae	RB41			8.00705e-05																										6.27195e-05
	Holophagae	Holophagales	Holophagaceae	Geothrix				0.000381534																				7.98531e-05	9.41797e-05	0.000231471		0.00020202	6.27195e-05
				Holophagaceae_ge			8.00705e-05			0.000120511																				4.62942e-05
				Holophagaceae_unclassified		0.000479912	8.00705e-05																						9.41797e-05	4.62942e-05		0.00010101	0.000689915	0.000802783
				marine_group																		0.000577034
		Subgroup_7	Subgroup_7_fa	Subgroup_7_ge		6.85589e-05							0.000407332															0.000239559	9.41797e-05	0.000277765
	Thermoanaerobaculia	Thermoanaerobaculales	Thermoanaerobaculaceae	Subgroup_10			8.00705e-05																0.000792079
	Vicinamibacteria	Subgroup_17	Subgroup_17_fa	Subgroup_17_ge	0.000931677
		Vicinamibacterales	Vicinamibacteraceae	Luteitalea
				Vicinamibacteraceae_ge		0.000411353	0.000320282		0.000304183	0.000482044												0.000288517			0.000329815			7.98531e-05				0.000606061	0.000376317	0.000401391											0.000864304	0.0021645
				Vicinamibacteraceae_unclassified																													0.000188159
			Vicinamibacterales_unclassified	Vicinamibacterales_unclassified																		0.000288517
			uncultured	uncultured_ge			8.00705e-05		0.000152091															0.00179453		0.000452284						0.00010101
Actinobacteriota	Acidimicrobiia	Acidimicrobiia_unclassified	Acidimicrobiia_unclassified	Acidimicrobiia_unclassified	0.00465839	0.00479912	0.00192169	0.000381534	0.000608365	0.000241022	0.000136426					0.000882613	0.000801282					0.00634737		0.00269179						4.62942e-05		0.00929293	0.00947065	0.0129783			0.000166417			0.000294753				0.00297619	0.00172861	0.00108225
		IMCC26256	IMCC26256_fa	IMCC26256_ge		0.000137118	8.00705e-05																										0.000188159	0.000267594
		Microtrichales	Iamiaceae	Iamia	0.000931677	0.000205677	0.000240211																						0.000282539				6.27195e-05													0.004329
			Ilumatobacteraceae	CL500-29_marine_group	0.0742236	0.0743864	0.0614941		0.000912548	0.000843577	0.000409277	0.000471143				0.00176523	0.00480769	0.00837521				0.00432776	0.00316832	0.00717811	0.00758575	0.00995025	0.023175	0.000638825	0.00131852	0.000694412		0.0356566	0.0407677	0.0306396	0.000982801	0.00097012	0.000166417	0.00027274		9.82511e-05				0.00446429		0.004329	0.0164609		0.00141643
				Ilumatobacter	0.000310559	6.85589e-05		0.000381534								0.00132392	0.00240385													4.62942e-05
				Ilumatobacteraceae_unclassified	0.00465839	0.00747292	0.0070462										0.00240385	0.00586265				0.000865551	0.00118812	0.00179453		0.000452284	0.000772499			9.25883e-05		0.0144444	0.0139237	0.0163233	0.0004914									0.0014881		0.00541126
				uncultured		0.000205677
			Microtrichaceae	Microtrichaceae_unclassified	0.00310559	0.00178253	0.000880775					0.000235571																						0.000133797
				uncultured	0.000931677	6.85589e-05																0.0034622
			Microtrichales_unclassified	Microtrichales_unclassified	0.000310559	0.000959824	0.000560493			0.000361533	0.000272851		0.001222			0.01015	0.00160256	0.00921273				0.00548182	0.0178218	0.0103185				0.000159706		4.62942e-05		0.0020202	0.00413949	0.0048167										0.0357143	0.0501296	0.00811688	0.00411523
			uncultured	uncultured_ge	0.000310559	0.0011655	0.000800705						0.00285132				0.00240385							0.000448632				7.98531e-05		0.000138882		0.000909091	0.000564476	0.000535189										0.0014881		0.000541126
		uncultured	uncultured_fa	uncultured_ge	0.00590062	0.00719868	0.00512451		0.000152091	0.000361533														0.00269179			0.00115875	7.98531e-05	9.41797e-05			0.0107071	0.00921977	0.00896441			0.000166417							0.03125			0.00411523
	Actinobacteria	Actinobacteria_unclassified	Actinobacteria_unclassified	Actinobacteria_unclassified	0.0142857	0.0149458	0.0161742	0.000381534	0.000456274	0.00144613	0.000682128	0.00141343	0.00244399			0.0150044	0.0360577	0.0150754	0.0208333			0.0323139	0.0475248	0.0264693	0.000989446		0.001545	0.00127765	0.000941797	0.00120365		0.00565657	0.00689915	0.00816163	0.0014742		0.000166417	0.00027274	0.000553403	0.000196502	0.00961538	0.0909091	0.0454545	0.0282738	0.0146932	0.00919913	0.0123457		0.00424929
		Actinomycetales	Actinomycetaceae	Actinomyces																																									0.000864304
		Corynebacteriales	Corynebacteriaceae	Corynebacterium															0.0208333								0.000772499						6.27195e-05								0.00961538						0.0123457	0.176471
			Corynebacteriales_unclassified	Corynebacteriales_unclassified	0.000931677	0.00178253	0.00128113				0.000272851	0.000471143	0.000407332			0.00308914	0.00160256	0.000837521				0.00230814	0.00039604	0.00628084				7.98531e-05	9.41797e-05	4.62942e-05		0.00121212	0.000564476	0.000535189
			Dietziaceae	Dietzia												0.0176523	0.0128205	0.0217755				0.0109636	0.000792079	0.00628084											0.0019656
			Mycobacteriaceae	Mycobacterium	0.000621118	0.000479912	0.000160141																0.00237624			0.000452284						0.000808081	0.000376317	0.00093658											0.011236
		Frankiales	Frankiales_unclassified	Frankiales_unclassified		0.000205677			0.000152091	0.000120511						0.0123566	0.00641026	0.00586265				0.0155799	0.0146535	0.00942127	0.000989446	0.000452284		7.98531e-05		4.62942e-05			0.000188159	0.000267594	0.0004914									0.0327381	0.0138289	0.00541126
			Sporichthyaceae	Candidatus_Planktophila	0.000621118	0.0015083	0.000880775																					7.98531e-05		0.000138882		0.00030303	0.000250878	0.000133797
				Longivirga			8.00705e-05				0.000136426												0.00039604									0.00010101		0.000267594
				Sporichthyaceae_unclassified	0.195342	0.223022	0.248058	0.000763068	0.00471483	0.000843577	0.00327422	0.00400471	0.00325866			0.00220653	0.00400641	0.00586265	0.0208333			0.0034622	0.00554455	0.00493495	0.0204485	0.0217096	0.0243337	0.010301	0.0144095	0.0152308		0.101717	0.109446	0.0521809	0.0004914		0.000665668	0.00013637		0.000786009	0.105769			0.0104167	0.00259291	0.00270563	0.0411523
				hgcI_clade	0.139441	0.160496	0.139243	0.00190767	0.00304183	0.00385635	0.00109141	0.00212014	0.00325866			0.00529568	0.00560897	0.0041876				0.00461627	0.00118812	0.0157021	0.0168206	0.0185436	0.01854	0.00327398	0.0055566	0.00416647		0.0470707	0.0499247	0.0254215	0.002457	0.000194024	0.000332834	0.00027274		0.000687758	0.00480769			0.00446429	0.00259291	0.00270563	0.0205761		0.00141643
		Micrococcales	Demequinaceae	Demequina																								7.98531e-05
			Intrasporangiaceae	Intrasporangiaceae_unclassified													0.00160256					0.000577034	0.00158416	0.00403769
			Jonesiaceae	Jonesia																				0.000448632
			Microbacteriaceae	Candidatus_Aquiluna	0.000310559	6.85589e-05					0.000682128	0.00188457	0.000814664				0.00160256							0.000897263				0.000878384	0.000659258	0.00101847
				Candidatus_Planktoluna	0.0015528	0.0015083	0.00304268		0.000152091																		0.000772499					0.00020202	0.000564476
				Cryobacterium																													6.27195e-05
				Frondihabitans						0.000120511
				Microbacteriaceae_unclassified	0.00186335	0.00123406	0.00112099		0.000912548	0.000723066	0.000545703	0.00212014	0.000814664			0.149603	0.108173	0.156616				0.129544	0.208317	0.0569762		0.00135685	0.000772499	0.000638825	0.00131852	0.00180547		0.0010101	0.000878073	0.00133797		0.000388048				9.82511e-05				0.0848214	0.0146932	0.00270563	0.0205761
				Rhodoglobus				0.000381534	0.000456274							0.00617829	0.000801282	0.00251256				0.00201962	0.00514851	0.00269179																				0.00446429	0.00259291	0.0021645
			Micrococcaceae	Arthrobacter												0.00132392	0.00320513	0.000837521					0.00673267	0.000448632
				Micrococcaceae_unclassified												0.00308914	0.000801282	0.000837521				0.000288517	0.00039604	0.00672948																				0.0014881	0.000864304	0.000541126
				Pseudarthrobacter
				Renibacterium																																											0.00823045
				Rothia																			0.000792079									0.00010101				0.000194024				0.000196502				0.0014881		0.000541126
			Micrococcales_unclassified	Micrococcales_unclassified		0.000205677	0.000240211	0.000381534		0.000241022						0.000441306		0.000837521				0.0017311	0.00277228	0.000897263						4.62942e-05			0.000125439	0.000267594		0.000194024				0.000196502		0.040404		0.0014881	0.00259291
		Micromonosporales	Micromonosporaceae	Micromonosporaceae_unclassified																			0.00039604									0.00010101	6.27195e-05
		Propionibacteriales	Nocardioidaceae	Aeromicrobium																			0.00118812
				Nocardioidaceae_unclassified												0.00573698	0.000801282	0.00502513				0.00577034	0.00871287	0.00269179																				0.00744048	0.00605013	0.00270563
				Nocardioides					0.000152091							0.0538394	0.0488782	0.0628141				0.0975188	0.10099	0.0345446		0.0027137			9.41797e-05					0.000401391											0.0691443	0.00162338		0.0588235
			Propionibacteriaceae	Tessaracoccus
				uncultured													0.00160256																													0.00162338
			Propionibacteriales_unclassified	Propionibacteriales_unclassified
		uncultured	uncultured_fa	uncultured_ge																								7.98531e-05
	Actinobacteriota_unclassified	Actinobacteriota_unclassified	Actinobacteriota_unclassified	Actinobacteriota_unclassified	0.0052795	0.00507336	0.00416366			0.000241022	0.000136426	0.000235571	0.000407332			0.000882613	0.00480769					0.00259665	0.00514851	0.00807537		0.00226142			9.41797e-05			0.00242424	0.00188159	0.00187316								0.020202		0.00297619	0.00518583	0.00324675
	Coriobacteriia	Coriobacteriia_unclassified	Coriobacteriia_unclassified	Coriobacteriia_unclassified																														0.000267594
		OPB41	OPB41_fa	OPB41_ge		6.85589e-05	0.000160141										0.00240385	0.00251256				0.00288517	0.00237624	0.00314042									0.000125439	0.000133797					0.000276702					0.00297619	0.00259291	0.0021645
	Thermoleophilia	Gaiellales	Gaiellaceae	Gaiella	0.000310559	0.000479912																	0.00118812									0.00010101		0.000133797										0.00446429		0.00162338	0.00823045
			Gaiellales_unclassified	Gaiellales_unclassified	0.000310559	0.000137118	0.000400352			0.000120511		0.000235571										0.000288517	0.00158416							4.62942e-05		0.000606061	0.000815354	0.00093658			0.000166417								0.00172861	0.000541126
			uncultured	uncultured_ge	0.00621118	0.00459345	0.00280247				0.000272851						0.00160256	0.00167504						0.0013459			0.000772499		9.41797e-05	4.62942e-05		0.00242424	0.0022579	0.000535189										0.00595238	0.00777874
		Solirubrobacterales	Solirubrobacteraceae	Conexibacter	0.000621118	0.000822707	0.000400352															0.00201962										0.000808081	0.000564476	0.000267594													0.00411523
				Patulibacter												0.00176523
				Solirubrobacteraceae_unclassified	0.000310559	6.85589e-05	8.00705e-05																									0.00030303	0.000188159	0.000133797												0.00108225
			Solirubrobacterales_unclassified	Solirubrobacterales_unclassified																													0.000125439	0.000267594
		Thermoleophilia_unclassified	Thermoleophilia_unclassified	Thermoleophilia_unclassified	0.000310559																													0.000133797
Armatimonadota	Chthonomonadetes	Chthonomonadales	Chthonomonadales_fa	Chthonomonadales_ge																										4.62942e-05
	Fimbriimonadia	Fimbriimonadales	Fimbriimonadaceae	Fimbriimonadaceae_ge	0.000310559	0.000891266	0.000560493																									0.00030303	6.27195e-05	0.000133797
				Fimbriimonadaceae_unclassified			8.00705e-05																											0.000133797
Bacteria_unclassified	Bacteria_unclassified	Bacteria_unclassified	Bacteria_unclassified	Bacteria_unclassified	0.0167702	0.0113122	0.0126511	0.0175506	0.0126236	0.0133767	0.00804911	0.0124853	0.0126273	0.097561		0.0141218	0.00560897	0.00670017				0.00692441	0.00594059	0.0157021	0.00758575	0.00768883	0.00849749	0.0148527	0.0166698	0.0191658		0.00868687	0.00796538	0.00883061	0.0004914	0.00252231	0.000665668	0.000954589	0.00221361	0.00117901	0.00480769	0.020202		0.00297619	0.00172861	0.00703463
Bacteroidota	Bacteroidia	Bacteroidales	Bacteroidaceae	Bacteroides									0.000814664																	9.25883e-05
			Bacteroidales_unclassified	Bacteroidales_unclassified			0.000240211			0.000120511	0.000136426	0.000235571																		9.25883e-05		0.00010101	6.27195e-05											0.0014881
			Bacteroidetes_BD2-2	Bacteroidetes_BD2-2_ge								0.000235571					0.00400641											7.98531e-05		9.25883e-05
			Bacteroidetes_vadinHA17	Bacteroidetes_vadinHA17_ge								0.000235571											0.00039604					7.98531e-05	9.41797e-05				6.27195e-05	0.000133797	0.0004914
			Dysgonomonadaceae	Dysgonomonas						0.000120511
				Proteiniphilum												0.000441306
				uncultured						0.000120511
			Ika33	Ika33_ge																										0.000231471
			Paludibacteraceae	Paludibacter		6.85589e-05		0.000763068	0.000760456	0.000602555	0.000136426	0.000235571																		4.62942e-05		0.00010101								9.82511e-05
				Paludibacteraceae_unclassified		0.000205677			0.000152091	0.000120511																			9.41797e-05
			Prevotellaceae	Alloprevotella
				Prevotella							0.000136426
			Prolixibacteraceae	BSV13					0.000608365	0.000843577																			9.41797e-05	4.62942e-05			0.000188159	0.000267594
				Draconibacterium																													6.27195e-05
				Meniscus																		0.000288517		0.000448632
				Prolixibacteraceae_unclassified						0.000120511																				4.62942e-05										9.82511e-05
				WCHB1-32				0.000381534	0.000304183	0.000723066	0.000136426	0.000471143				0.000441306										0.000452284		7.98531e-05	9.41797e-05	0.000185177		0.00010101				0.000194024
				uncultured								0.000471143	0.00203666															0.000479118	0.000188359	0.000601824								0.00027274
			Rikenellaceae	Anaerocella				0.000763068	0.000608365	0.000120511
				Rikenellaceae_unclassified							0.000136426	0.000471143																												9.82511e-05
				uncultured		6.85589e-05		0.000381534	0.000760456	0.000241022	0.00286494	0.00424028	0.00610998			0.000441306	0.00240385						0.00118812	0.00224316	0.000329815		0.000772499	0.000878384	0.000565078	0.000787001						0.000582072		0.000545479	0.000553403	0.000196502
			Rs-E47_termite_group	GWE2-42-42							0.000136426	0.000471143				0.00132392		0.000837521												4.62942e-05
			Tannerellaceae	Macellibacteroides					0.000152091	0.000361533
			Williamwhitmaniaceae	Blvii28_wastewater-sludge_group			0.000160141			0.000120511	0.000136426																	0.000319412		9.25883e-05				0.000133797
				Williamwhitmania						0.000241022								0.000837521										0.000159706
		Bacteroidetes_VC2.1_Bac22	Bacteroidetes_VC2.1_Bac22_fa	Bacteroidetes_VC2.1_Bac22_ge			8.00705e-05				0.000409277	0.000706714																		0.000138882										9.82511e-05
		Bacteroidia_unclassified	Bacteroidia_unclassified	Bacteroidia_unclassified	0.00559006	0.00219388	0.00224197	0.00305227	0.00471483	0.00277175	0.00136426	0.000942285	0.00162933			0.000441306		0.00251256				0.00115407	0.00039604	0.000448632		0.000452284		0.00151721	0.00122434	0.000972177		0.00141414	0.00188159	0.00254215				0.000545479	0.000276702	0.000687758
		Chitinophagales	37-13	37-13_ge	0.000310559	0.000342794	0.000400352		0.000152091	0.000120511																		7.98531e-05		4.62942e-05		0.00040404		0.000133797
			Chitinophagaceae	Chitinophagaceae_unclassified	0.0118012	0.0135061	0.0160141		0.000152091			0.000235571				0.000882613	0.000801282	0.00167504					0.00039604		0.000329815	0.000452284		7.98531e-05	0.000376719	0.000324059		0.00272727	0.00169343	0.00321113						9.82511e-05
				Dinghuibacter	0.000621118	0.00226244	0.00208183		0.000304183			0.000235571												0.0013459								0.00181818	0.00244606	0.0048167						9.82511e-05
				Edaphobaculum	0.000310559	0.000685589	0.000560493	0.0011446	0.000152091	0.000482044																		0.000159706	0.000282539	0.000231471		0.00212121	0.000752634	0.00120417												0.00108225
				Ferruginibacter	0.00465839	0.00287947	0.00208183		0.000456274	0.000120511		0.000235571	0.00162933			0.000882613								0.000448632	0.000329815				0.000376719	4.62942e-05		0.00373737	0.00370045	0.00414771
				Hydrotalea																									9.41797e-05
				Lacibacter		0.000137118	0.000240211			0.000241022																			9.41797e-05
				Puia
				Rurimicrobium						0.000120511
				Sediminibacterium	0.0503106	0.0480598	0.0470814	0.00419687	0.00456274	0.00192818	0.00150068	0.00235571	0.00244399			0.000882613		0.00502513				0.000577034	0.0019802	0.0013459	0.00263852	0.00452284	0.00347625	0.00351354	0.00339047	0.00462942		0.0173737	0.0130457	0.00829542		0.000194024	0.000166417			9.82511e-05				0.00446429	0.000864304
				Segetibacter																										4.62942e-05
				Terrimonas	0.000931677	0.00287947	0.000960846	0.0011446																0.000448632	0.000659631			7.98531e-05					6.27195e-05	0.000668986
				UTBCD1																								7.98531e-05
				uncultured		0.000479912	0.000400352																									0.00010101
			Chitinophagales_unclassified	Chitinophagales_unclassified		6.85589e-05	0.000160141			0.000120511	0.000136426													0.0013459				0.000319412	0.000188359	4.62942e-05		0.00010101	0.000250878	0.000267594
			Saprospiraceae	Aureispira												0.000882613														4.62942e-05
				Candidatus_Aquirestis									0.000407332
				Haliscomenobacter		6.85589e-05	8.00705e-05				0.00136426					0.00132392												0.000798531	0.000470898	0.000879589
				Saprospiraceae_unclassified								0.000706714	0.000407332															0.000558971	0.000188359	0.000185177			0.000125439
				uncultured	0.000310559	0.000205677				0.000361533	0.0186903	0.0216726	0.00977597			0.00264784	0.00480769	0.000837521				0.00144259	0.00039604	0.0013459	0.000659631			0.0248343	0.0181767	0.0194435		0.00323232	0.00263422	0.00321113
			uncultured	uncultured_ge	0.00124224	0.000274236	0.000560493		0.000152091
		Cytophagales	Bernardetiaceae	Bernardetiaceae_unclassified					0.000152091
			Cyclobacteriaceae	Algoriphagus		6.85589e-05	8.00705e-05	0.000381534	0.000456274	0.000602555	0.000409277	0.00117786										0.000865551	0.000792079	0.000448632			0.000772499	0.00111794	0.00169523	0.00166659			6.27195e-05
				Cyclobacteriaceae_unclassified		6.85589e-05		0.000381534	0.000304183	0.000241022	0.000409277	0.00235571	0.001222					0.000837521					0.00039604		0.000989446	0.0027137	0.001545	0.00111794	0.000282539	0.000925883
				Marivirga																																				9.82511e-05
				Mongoliitalea
			Cytophagaceae	Cytophaga				0.000381534	0.000456274	0.000120511																				4.62942e-05		0.00010101	6.27195e-05
			Cytophagales_unclassified	Cytophagales_unclassified	0.000310559	0.000205677	8.00705e-05		0.000152091	0.000361533	0.000272851		0.000814664			0.00220653												0.000399265	0.000282539	0.000416647		0.00030303		0.000133797
			Microscillaceae	Chryseolinea																										9.25883e-05
				Microscillaceae_unclassified			0.000160141		0.000152091													0.000288517						0.000159706		0.000231471
				OLB12				0.000381534	0.000456274	0.000843577															0.000329815			0.000239559		0.000324059		0.00010101
				Ohtaekwangia					0.000152091																				0.000188359
				uncultured		0.000205677	8.00705e-05		0.00136882		0.000272851	0.000235571	0.000407332					0.000837521				0.000288517						0.000718678	0.000376719	0.00134253		0.000505051	0.000627195	0.000401391												0.000541126
			Spirosomaceae	Arcicella							0.000682128	0.000235571						0.000837521										0.000399265	0.000470898	0.00055553
				Dyadobacter																										4.62942e-05
				Emticicia			8.00705e-05				0.00177353	0.001649	0.00244399				0.00160256											0.00319412	0.00282539	0.00333318
				Fibrella																										4.62942e-05
				Lacihabitans			8.00705e-05				0.00245566	0.00212014	0.00285132									0.000577034		0.000448632				0.00151721	0.00160105	0.002361
				Pseudarcicella	0.00559006	0.00486768	0.00520458		0.000304183		0.00163711	0.003298	0.00162933					0.00251256				0.00115407		0.000448632		0.00180914	0.00038625	0.00231574	0.00386137	0.00333318		0.00131313	0.000752634	0.00133797
				Rhabdobacter																								7.98531e-05
				Runella							0.00259209	0.00471143	0.00366599														0.00038625	0.00383295	0.00414391	0.00268506
				Spirosomaceae_ge												0.000441306	0.000801282						0.000792079
				Spirosomaceae_unclassified
				uncultured																													0.000250878	0.00227455
		Flavobacteriales	Crocinitomicaceae	Crocinitomicaceae_unclassified						0.000241022
				Crocinitomix						0.000120511																				4.62942e-05
				Fluviicola	0.00124224	0.00363362	0.00512451	0.0022892	0.00136882	0.00132562			0.000407332													0.000452284	0.00038625	0.000319412	9.41797e-05	0.000231471		0.000808081	0.000501756	0.000668986
			Cryomorphaceae	Cryomorphaceae_unclassified	0.00279503	0.00164541	0.00232204																				0.00038625							0.000133797
				NS10_marine_group					0.000304183
				Vicingus				0.000763068	0.000304183	0.000120511	0.000136426
				uncultured									0.000407332				0.000801282											7.98531e-05
			Flavobacteriaceae	Aquibacter				0.000381534
				Citreitalea																										4.62942e-05			6.27195e-05
				Flavobacteriaceae_unclassified	0.000310559	0.000411353	0.000720634	0.00190767	0.00106464	0.00144613	0.00109141	0.000706714	0.001222				0.000801282					0.000288517	0.000792079	0.000897263	0.000329815	0.000904568		0.000798531	0.000565078	0.000833295		0.00010101	6.27195e-05		0.0004914										0.00172861
				Flavobacterium	0.00931677	0.00719868	0.0107294	0.0125906	0.0142966	0.0121716	0.00504775	0.00471143	0.00285132			0.000441306	0.00160256	0.000837521				0.00144259	0.000792079	0.00269179	0.000329815	0.000452284	0.00038625	0.00638825	0.00706348	0.00560159		0.00161616	0.00213246	0.0111052	0.0004914	0.0056267	0.000166417	0.0100914	0.0135584	0.00510906				0.00446429	0.00172861	0.00974026	0.00411523		0.00849858
				Muricauda																																				9.82511e-05
				Salegentibacter																																				9.82511e-05
			Flavobacteriales_unclassified	Flavobacteriales_unclassified		6.85589e-05	8.00705e-05	0.000381534	0.00152091	0.000482044			0.001222															7.98531e-05	9.41797e-05			0.00010101		0.000133797			0.000166417	0.00040911		0.000196502
			NS9_marine_group	NS9_marine_group_ge					0.000152091																							0.00010101	6.27195e-05	0.000267594
			Weeksellaceae	Chryseobacterium		0.000137118											0.000801282																															0.0588235
				Cloacibacterium	0.000621118	0.000137118	8.00705e-05			0.000120511										0.125																				9.82511e-05
				Weeksellaceae_unclassified		0.000137118
		Sphingobacteriales	AKYH767	AKYH767_ge	0.000310559	0.000274236	0.000880775	0.000763068	0.000152091		0.000272851																0.00038625	0.000159706				0.000909091	0.000878073	0.00133797
			E6aC02	E6aC02_ge																													6.27195e-05				0.000166417			9.82511e-05
			FFCH9454	FFCH9454_ge			8.00705e-05
			KD3-93	KD3-93_ge	0.000310559	0.000411353	0.000560493	0.00152614	0.00228137	0.00180766																				0.000138882		0.00010101	0.000250878	0.000133797	0.000982801	0.000194024
			Lentimicrobiaceae	Lentimicrobiaceae_ge					0.000152091	0.000361533	0.000136426	0.000235571	0.000407332					0.000837521				0.000865551							0.000188359	0.000138882		0.00010101				0.000194024
				Lentimicrobium						0.000120511
			LiUU-11-161	LiUU-11-161_ge			0.000560493		0.000152091	0.000120511															0.00131926								6.27195e-05	0.000267594
			NS11-12_marine_group	NS11-12_marine_group_ge	0.0052795	0.00377074	0.00520458	0.000381534	0.001673	0.000964088						0.000441306		0.000837521							0.000329815			7.98531e-05	9.41797e-05	0.000138882		0.00292929	0.00232062	0.00254215
			Sphingobacteriaceae	Mucilaginibacter				0.0011446																								0.000707071	0.000125439	0.000267594
				Pedobacter	0.000310559	0.000342794	0.000800705	0.0022892	0.000456274	0.000120511	0.000272851	0.000706714				0.00132392						0.000288517				0.00226142		0.000159706	0.000470898	0.000648118			6.27195e-05	0.000267594
				Solitalea						0.000120511
				Sphingobacteriaceae_unclassified				0.0011446	0.000760456	0.000241022	0.000409277																	0.000239559	0.000188359	9.25883e-05			6.27195e-05
				uncultured	0.000621118	6.85589e-05	8.00705e-05																									0.00020202	0.000376317	0.000133797
			Sphingobacteriales_fa	Sphingobacteriales_ge																												0.000909091	0.000439037
			Sphingobacteriales_unclassified	Sphingobacteriales_unclassified	0.000621118	0.00171397	0.00128113	0.000381534			0.000136426	0.000235571				0.000441306						0.000577034							9.41797e-05	9.25883e-05		0.00444444	0.00413949	0.00361252		0.000776096
			env.OPS_17	env.OPS_17_ge	0.00248447	0.00315371	0.0035231	0.00457841	0.000912548	0.000602555	0.000136426											0.000288517							0.000282539	0.000370353		0.00131313	0.0025715	0.00187316
	Bacteroidota_unclassified	Bacteroidota_unclassified	Bacteroidota_unclassified	Bacteroidota_unclassified			0.000320282																					7.98531e-05		9.25883e-05			0.000125439
	Ignavibacteria	Ignavibacteriales	BSV40	BSV40_ge					0.000304183																					0.000185177
			Ignavibacteriales_unclassified	Ignavibacteriales_unclassified							0.000136426																	7.98531e-05	0.000376719	0.000138882
			PHOS-HE36	PHOS-HE36_ge																												0.00010101
			SR-FBR-L83	SR-FBR-L83_ge							0.000409277	0.000235571																7.98531e-05		0.000138882
	Kapabacteria	Kapabacteriales	Kapabacteriales_fa	Kapabacteriales_ge		0.000205677	8.00705e-05	0.000763068	0.000456274	0.000361533	0.000136426	0.000235571											0.00039604	0.000448632				0.000239559		0.000277765			6.27195e-05	0.000133797												0.0021645
	Kryptonia	Kryptoniales	BSV26	BSV26_ge													0.00160256											7.98531e-05				0.00010101	0.000188159
	Rhodothermia	Balneolales	Balneolaceae	Balneolaceae_unclassified																									9.41797e-05
				Gracilimonas																													6.27195e-05						0.000276702	0.000294753
				uncultured																																0.000194024
Bdellovibrionota	Bdellovibrionia	Bacteriovoracales	Bacteriovoracaceae	Bacteriovoracaceae_unclassified	0.000621118	0.000137118	0.000400352		0.000304183	0.000120511							0.000801282							0.000448632				7.98531e-05		0.000277765		0.00010101		0.000133797
				Bacteriovorax	0.000310559				0.000152091				0.000814664														0.00038625	0.000159706		9.25883e-05		0.00111111	0.000313598	0.000267594						9.82511e-05
				Halobacteriovorax																												0.00010101	0.000125439	0.000267594				0.00027274		9.82511e-05									0.00141643
				Peredibacter		0.000137118			0.00212928	0.00144613	0.000272851	0.000235571	0.001222			0.000441306	0.000801282	0.00251256							0.000329815			0.000399265	0.00122434	0.000648118		0.00040404	0.000752634	0.000401391		0.000388048				0.000196502					0.00518583	0.00324675
		Bdellovibrionales	Bdellovibrionaceae	Bdellovibrio	0.000310559	0.000959824	0.000640564	0.0011446	0.000912548	0.00168715	0.000818554	0.00117786	0.001222			0.00397176	0.00641026	0.000837521					0.00039604	0.00224316	0.000659631	0.000452284		0.00175677	0.00263703	0.00282394		0.000505051	0.000376317	0.000802783			0.000499251
				OM27_clade	0.000310559	6.85589e-05	8.00705e-05			0.000120511																				9.25883e-05			6.27195e-05	0.000133797
	Bdellovibrionota_unclassified	Bdellovibrionota_unclassified	Bdellovibrionota_unclassified	Bdellovibrionota_unclassified			0.000400352		0.000152091		0.000136426																			9.25883e-05
	Oligoflexia	0319-6G20	0319-6G20_fa	0319-6G20_ge	0.000310559		0.000480423	0.000381534	0.000760456	0.000361533	0.00177353	0.00353357	0.001222			0.000441306		0.00167504						0.000448632	0.000659631	0.000452284	0.001545	0.00415236	0.00951215	0.0124994		0.000707071	0.000250878	0.000133797
		053A03-B-DI-P58	053A03-B-DI-P58_fa	053A03-B-DI-P58_ge						0.000120511	0.000545703
		Oligoflexales	Oligoflexales_fa	Oligoflexus		0.000137118	8.00705e-05																					7.98531e-05	9.41797e-05	4.62942e-05
			Oligoflexales_unclassified	Oligoflexales_unclassified		6.85589e-05	8.00705e-05																							4.62942e-05
			uncultured	uncultured_ge	0.000621118	0.000274236	0.000480423		0.000152091																					4.62942e-05		0.00040404	0.000878073	0.000401391
		Oligoflexia_unclassified	Oligoflexia_unclassified	Oligoflexia_unclassified							0.000136426																						0.000125439
		Silvanigrellales	Silvanigrellaceae	Silvanigrella	0.000310559	0.000548471	0.000560493
				Silvanigrellaceae_unclassified		6.85589e-05	0.000800705		0.000152091																				0.000282539				0.000188159
				uncultured			8.00705e-05
Caldisericota	Caldisericia	Caldisericales	Caldisericaceae	Caldisericum																				0.000448632																					0.000864304
	Calditrichia	Calditrichales	Calditrichaceae	Calorithrix																												0.00030303	0.000125439
Campilobacterota	Campylobacteria	Campylobacterales	Arcobacteraceae	Arcobacteraceae_unclassified		0.000137118		0.000763068	0.00106464	0.000241022		0.000706714										0.000288517						7.98531e-05	9.41797e-05										0.000276702	0.000196502				0.0014881		0.000541126
				Pseudarcobacter				0.00495994	0.00319392	0.00192818	0.000136426	0.000235571	0.000814664				0.00160256	0.00167504				0.000288517		0.000448632						0.000138882						0.000194024	0.000166417	0.000545479	0.000553403	0.000687758				0.0178571		0.00324675
			Campylobacterales_unclassified	Campylobacterales_unclassified				0.000763068	0.000456274		0.000818554	0.000471143	0.000407332			0.000441306	0.000801282								0.00230871	0.00135685	0.00309	7.98531e-05	0.000188359	0.000277765					0.0004914	0.00097012	0.000166417	0.00231829	0.00166021	0.000589507				0.0014881	0.000864304	0.00324675	0.00411523
			Sulfurimonadaceae	Sulfuricurvum	0.000310559				0.00228137	0.00132562	0.011869	0.0212014	0.0142566			0.0105914	0.0208333	0.0150754				0.00317369	0.00871287	0.00448632	0.00890501	0.00995025	0.0127462	0.00295456	0.00640422	0.00379612		0.000707071	0.00125439	0.000535189	0.0388206	0.107489	0.00848727	0.198827	0.184007	0.112203				0.0491071	0.0233362	0.156926	0.185185	0.0588235	0.16289
				Sulfurimonadaceae_unclassified								0.000235571	0.001222			0.00176523	0.00160256					0.000288517		0.000897263	0.00131926			0.000399265	0.000188359	0.000231471								0.00013637	0.000276702	0.000196502				0.0014881		0.000541126
				Sulfurimonas				0.017169	0.0123194	0.0138588	0.00750341	0.00800942	0.00448065			0.00308914		0.00837521				0.00259665	0.00039604	0.00493495	0.0161609	0.0176391	0.0100425	0.00335383	0.00348465	0.003935				0.000133797		0.00213426		0.00259103	0.00166021	0.00167027					0.00172861	0.00162338
			Sulfurospirillaceae	Sulfurospirillum				0.000763068	0.000152091	0.000723066	0.00572988	0.00636042	0.00855397				0.00320513	0.000837521				0.000288517			0.00131926	0.00497512	0.00193125	0.00199633	0.00188359	0.00199065						0.000582072		0.00109096	0.00276702	0.000589507						0.00108225
			uncultured	uncultured_ge	0.000310559			0.000381534			0.00777626	0.00871614	0.00936864			0.000882613		0.0041876				0.00201962	0.00118812	0.00403769	0.00593668	0.00542741	0.00579374	0.00327398	0.00357883	0.0039813									0.000553403
Chloroflexi	AD3	AD3_or	AD3_fa	AD3_ge																				0.000897263
	Anaerolineae	Anaerolineae_unclassified	Anaerolineae_unclassified	Anaerolineae_unclassified						0.000241022		0.000235571																		4.62942e-05			0.000125439	0.000535189
		Caldilineales	Caldilineaceae	Caldilineaceae_unclassified		6.85589e-05	0.000160141		0.00106464
				Litorilinea		0.000205677																										0.00010101		0.000133797
				uncultured		6.85589e-05	8.00705e-05		0.000152091																					4.62942e-05
		RBG-13-54-9	RBG-13-54-9_fa	RBG-13-54-9_ge		0.000342794	0.000240211																									0.00010101
	Chloroflexi_unclassified	Chloroflexi_unclassified	Chloroflexi_unclassified	Chloroflexi_unclassified	0.000310559	0.000274236	0.000480423		0.000152091	0.000120511	0.000136426											0.00605886	0.0019802	0.000448632								0.00020202	0.000188159	0.000133797			0.000166417	0.00013637	0.000276702	9.82511e-05					0.00172861
	Chloroflexia	Chloroflexales	Chloroflexaceae	Chloroflexaceae_unclassified																										4.62942e-05
			Chloroflexales_unclassified	Chloroflexales_unclassified	0.000310559	6.85589e-05	8.00705e-05
		Thermomicrobiales	JG30-KF-CM45	JG30-KF-CM45_ge												0.000441306		0.000837521														0.00020202
	Dehalococcoidia	Dehalococcoidia_unclassified	Dehalococcoidia_unclassified	Dehalococcoidia_unclassified																													0.000125439
		MSBL5	MSBL5_fa	MSBL5_ge																													6.27195e-05	0.000133797
		RBG-13-46-9	RBG-13-46-9_fa	RBG-13-46-9_ge																										4.62942e-05			6.27195e-05
		S085	S085_fa	S085_ge		6.85589e-05	0.000240211																							4.62942e-05
		vadinBA26	vadinBA26_fa	vadinBA26_ge																												0.00010101	6.27195e-05
	Gitt-GS-136	Gitt-GS-136_or	Gitt-GS-136_fa	Gitt-GS-136_ge												0.00220653														4.62942e-05																0.0021645
	JG30-KF-CM66	JG30-KF-CM66_or	JG30-KF-CM66_fa	JG30-KF-CM66_ge	0.000310559	6.85589e-05	0.000160141	0.000381534			0.000409277																					0.000505051	0.000501756	0.00107038
	KD4-96	KD4-96_or	KD4-96_fa	KD4-96_ge		0.000137118	0.000240211	0.0011446	0.000760456	0.000361533								0.000837521					0.000792079	0.000897263					0.000188359	9.25883e-05			0.000188159											0.00297619
	OLB14	OLB14_or	OLB14_fa	OLB14_ge		6.85589e-05	8.00705e-05		0.000152091
	SL56_marine_group	SL56_marine_group_or	SL56_marine_group_fa	SL56_marine_group_ge	0.0220497	0.0229672	0.0163344			0.000120511						0.00132392	0.000801282	0.00167504				0.000865551		0.00358905	0.00296834	0.000452284	0.001545	0.000159706		4.62942e-05		0.0168687	0.0218891	0.00695745		0.00135817	0.000332834	0.00027274		9.82511e-05				0.0014881		0.000541126	0.00823045
	TK10	TK10_or	TK10_fa	TK10_ge	0.00124224	0.000137118																										0.00010101
Cloacimonadota	Cloacimonadia	Cloacimonadales	Cloacimonadales_unclassified	Cloacimonadales_unclassified							0.000409277
Cyanobacteria	Cyanobacteria_unclassified	Cyanobacteria_unclassified	Cyanobacteria_unclassified	Cyanobacteria_unclassified			0.000160141			0.000120511
	Cyanobacteriia	Cyanobacteriales	Cyanobacteriales_unclassified	Cyanobacteriales_unclassified	0.00403727	0.00178253	0.00312275															0.000288517						7.98531e-05
			Microcystaceae	Snowella_0TU37S04	0.000931677	6.85589e-05
				Synechocystis_PCC-6803		6.85589e-05		0.000381534	0.000608365																			7.98531e-05		4.62942e-05
			Nostocaceae	Nostocaceae_unclassified	0.000310559	0.000548471	0.000320282			0.000120511							0.00320513
			Phormidiaceae	Planktothrix_NIVA-CYA_15	0.000310559	0.00109694	0.000320282																									0.00242424	0.00131711	0.00401391		0.000194024		0.00013637
				Tychonema_CCAP_1459-11B				0.000381534	0.000152091
		Cyanobacteriia_or	Cyanobacteriia_fa	Cyanobacteriia_ge	0.0015528	0.000754148	0.000400352																											0.000267594
		Cyanobacteriia_unclassified	Cyanobacteriia_unclassified	Cyanobacteriia_unclassified	0.0068323	0.004662	0.00472416		0.000456274	0.00120511	0.00927694	0.00942285	0.0130346			0.0503089	0.0136218	0.0393635				0.059723	0.0289109	0.0480036	0.0042876	0.000904568	0.00038625	0.0171684	0.0212846	0.0187954		0.00181818	0.00232062	0.00147177		0.000582072		0.00027274	0.000276702	0.000294753				0.0014881	0.000864304	0.000541126
		Oxyphotobacteria_Incertae_Sedis	Unknown_Family	Leptolyngbya_ANT.L52.2	0.000310559
				Unknown_Family_ge					0.000304183		0.000136426	0.000235571
		Phormidesmiales	Nodosilineaceae	Nodosilinea_PCC-7104						0.000120511																			9.41797e-05	4.62942e-05
		Pseudanabaenales	Pseudanabaenaceae	Pseudanabaena_PCC-7429	0.000310559			0.000763068	0.000152091	0.000361533		0.000235571					0.00480769											7.98531e-05		0.000185177
				Synechococcus_PCC-7502						0.000120511
		Synechococcales	Cyanobiaceae	Cyanobiaceae_unclassified	0.00714286	0.011655	0.0107294	0.000381534			0.000409277	0.000471143	0.000407332			0.00353045		0.00167504						0.00269179	0.000329815		0.000772499			4.62942e-05		0.00020202	0.000188159
				Cyanobium_PCC-6307	0.0319876	0.0270122	0.0191368			0.000482044	0.000545703					0.000882613	0.000801282	0.000837521				0.00461627	0.0039604		0.00131926	0.000452284	0.00193125	7.98531e-05	9.41797e-05	0.000185177		0.00040404	0.000250878	0.00093658												0.00162338
				Synechococcus_CC9902	0.000310559	6.85589e-05																								4.62942e-05
	Sericytochromatia	Sericytochromatia_or	Sericytochromatia_fa	Sericytochromatia_ge		6.85589e-05					0.000409277																		0.000188359	0.000138882
	Vampirivibrionia	Gastranaerophilales	Gastranaerophilales_fa	Gastranaerophilales_ge								0.00141343	0.000407332					0.000837521						0.000448632			0.00038625	0.000239559	0.000659258			0.00010101		0.000133797				0.00013637
		Obscuribacterales	Obscuribacteraceae	Candidatus_Obscuribacter				0.00152614	0.00228137	0.00180766	0.000272851		0.000407332				0.00480769	0.000837521						0.00314042	0.000329815	0.00135685		0.000958237	0.0014127	0.000972177					0.000982801					0.000196502						0.000541126
				Obscuribacteraceae_ge		6.85589e-05	8.00705e-05		0.000456274	0.000361533		0.000471143																	9.41797e-05	0.000138882		0.00010101	0.000689915	0.000401391		0.000194024	0.000332834	0.00040911	0.000553403	9.82511e-05
				Obscuribacteraceae_unclassified						0.000120511																		7.98531e-05		0.000138882
		Vampirivibrionia_unclassified	Vampirivibrionia_unclassified	Vampirivibrionia_unclassified							0.000409277	0.00117786	0.000407332														0.00115875	0.000319412	0.000470898	4.62942e-05		0.00020202
		Vampirovibrionales	Vampirovibrionaceae	Vampirovibrionaceae_ge		6.85589e-05
			Vampirovibrionales_fa	Vampirovibrionales_ge					0.000152091
DTB120	DTB120_cl	DTB120_or	DTB120_fa	DTB120_ge				0.000381534	0.000304183	0.000361533																			9.41797e-05			0.00010101	0.000250878			0.000194024	0.000166417		0.000276702	0.000196502
Dadabacteria	Dadabacteriia	Dadabacteriales	Dadabacteriales_fa	Dadabacteriales_ge																												0.00010101					0.000166417
Deinococcota	Deinococci	Deinococcales	Deinococcales_unclassified	Deinococcales_unclassified																													6.27195e-05
			Trueperaceae	Truepera																													0.000188159	0.000133797						9.82511e-05
		Thermales	Thermaceae	Meiothermus		0.000274236	0.000160141
Dependentiae	Babeliae	Babeliales	Babeliaceae	Babeliaceae_ge													0.00240385	0.00335008												0.000185177
			Babeliales_fa	Babeliales_ge	0.000310559	6.85589e-05					0.000136426							0.00167504									0.00038625	7.98531e-05	9.41797e-05	0.000277765
			Babeliales_unclassified	Babeliales_unclassified	0.00124224	0.000685589	0.000320282	0.00419687	0.00334601	0.0032538	0.000409277		0.00203666			0.000882613	0.00240385	0.00670017				0.000865551	0.00118812	0.0013459	0.000329815			0.000399265	0.000847617	0.000694412		0.000808081	0.000501756	0.000401391												0.00108225
			UBA12409	UBA12409_ge		6.85589e-05		0.00381534	0.00228137	0.00313329	0.000136426							0.000837521							0.000329815	0.00316599		0.000399265	0.00122434	0.000324059		0.000505051	0.000313598	0.000535189		0.00116414		0.00163644	0.00166021	0.00117901									0.00708215
			UBA12411	UBA12411_ge						0.000120511																								0.000133797
			Vermiphilaceae	Vermiphilaceae_ge				0.00419687	0.001673	0.00204869		0.000235571						0.00251256						0.00224316				7.98531e-05		4.62942e-05			6.27195e-05
Desulfobacterota	Desulfarculia	Desulfarculales	Desulfarculaceae	Desulfarculaceae_unclassified																																	0.000499251
	Desulfobacteria	Desulfobacterales	Desulfobacteraceae	Desulfobacter							0.000682128	0.000706714	0.000814664										0.00039604							0.000185177
				Desulfobacteraceae_unclassified												0.000441306						0.000577034	0.00039604						9.41797e-05	4.62942e-05
				Desulfobacterium																										0.000138882									0.000830105
				uncultured								0.000235571																	0.000188359
			Desulfobacterales_fa	Desulfatiferula																								7.98531e-05
			Desulfobacterales_unclassified	Desulfobacterales_unclassified							0.000409277													0.000448632	0.000329815	0.000452284		7.98531e-05		9.25883e-05
			Desulfosarcinaceae	Desulfatirhabdium																																				9.82511e-05
				Desulfosarcinaceae_unclassified																										4.62942e-05
	Desulfobacterota_unclassified	Desulfobacterota_unclassified	Desulfobacterota_unclassified	Desulfobacterota_unclassified		0.000137118					0.000136426																	7.98531e-05	0.000188359	9.25883e-05		0.00010101
	Desulfobulbia	Desulfobulbales	Desulfobulbaceae	Desulfobulbus				0.000381534
			Desulfobulbales_unclassified	Desulfobulbales_unclassified							0.000136426		0.000407332											0.000448632
			Desulfocapsaceae	Desulfocapsa							0.00095498	0.00141343	0.000814664			0.000441306							0.00039604	0.000448632				0.000319412	0.000565078	0.000185177									0.000276702
				Desulfocapsaceae_ge								0.000235571																0.000239559	0.000376719	9.25883e-05
				Desulfocapsaceae_unclassified				0.000381534	0.000608365	0.000241022	0.000409277	0.00117786	0.00162933			0.000441306									0.00230871	0.00361827	0.00193125	0.000159706	0.000470898	0.000277765						0.000194024		0.00013637
			Desulfurivibrionaceae	Desulfurivibrio							0.000818554	0.000471143	0.000407332											0.000448632	0.000659631	0.00180914	0.001545	0.000319412	0.000847617	0.000324059						0.000388048		0.00027274	0.000553403	9.82511e-05						0.00324675
	Desulfomonilia	Desulfomonilales	Desulfomonilaceae	Desulfomonile																				0.000448632														0.00013637
	Desulfovibrionia	Desulfovibrionales	Desulfomicrobiaceae	Desulfomicrobium						0.000120511	0.000545703	0.00141343						0.000837521										0.000159706	0.000188359	9.25883e-05						0.000194024		0.00040911	0.00166021
			Desulfovibrionaceae	Desulfovibrio	0.0015528	0.000411353	0.000160141			0.000120511	0.00286494	0.00471143	0.00244399			0.000441306		0.00167504	0.0208333					0.000448632	0.00296834	0.000452284	0.0023175	0.000798531	0.00103598	0.000833295		0.000505051				0.000776096		0.00122733	0.00166021	0.000786009						0.00270563			0.0481586
			Desulfovibrionaceae	Desulfovibrionaceae_unclassified																		0.000288517
			Desulfovibrionales_unclassified	Desulfovibrionales_unclassified									0.000407332														0.00038625													9.82511e-05
	Desulfuromonadia	Bradymonadales	Bradymonadales_fa	Bradymonadales_ge		6.85589e-05
		Desulfuromonadia_or	Desulfuromonadaceae	Desulfuromonadaceae_ge							0.000682128	0.000235571																												0.000196502					0.00172861	0.000541126
			Desulfuromonadia_or_unclassified	Desulfuromonadia_or_unclassified							0.000136426																								0.0004914	0.000194024			0.000553403
			Geoalkalibacteraceae	Geoalkalibacter																													6.27195e-05			0.000194024				9.82511e-05
			Syntrophotaleaceae	Syntrophotalea																												0.00010101						0.00013637
		Desulfuromonadia_unclassified	Desulfuromonadia_unclassified	Desulfuromonadia_unclassified			0.000400352				0.000136426																						6.27195e-05
		Geobacterales	Geobacteraceae	Citrifermentans																			0.00118812							4.62942e-05				0.000133797
				Geobacter		0.000137118				0.000241022	0.00381992	0.00235571	0.00325866				0.000801282	0.00167504				0.00259665		0.00179453	0.000329815			0.00167691	0.000941797	0.00106477			0.000313598	0.000133797				0.000818219	0.00110681	0.000982511				0.00297619		0.000541126
				Geobacteraceae_ge																				0.000448632
				Geobacteraceae_unclassified						0.000120511	0.000272851	0.000235571	0.000407332																							0.000194024		0.00013637	0.000276702
				Trichlorobacter		0.000137118				0.000120511	0.00354707	0.00447585	0.00407332				0.00400641	0.000837521				0.00144259		0.000897263			0.00038625	0.000239559	0.000376719	0.000231471
				uncultured							0.000545703		0.000814664																9.41797e-05	4.62942e-05
			Geobacterales_unclassified	Geobacterales_unclassified		6.85589e-05					0.000272851																		9.41797e-05				6.27195e-05							9.82511e-05						0.000541126
		PB19	PB19_fa	PB19_ge																										0.000138882				0.000133797	0.0004914
	Syntrophia	Syntrophales	Smithellaceae	Smithella																													0.000125439
			Syntrophaceae	Syntrophus																														0.000133797
			Syntrophales_unclassified	Syntrophales_unclassified																												0.00010101		0.000267594
	Syntrophobacteria	Syntrophobacterales	Syntrophobacteraceae	Syntrophobacteraceae_unclassified																												0.00010101
	uncultured	uncultured_or	uncultured_fa	uncultured_ge		0.00102838	0.000160141									0.000441306		0.000837521					0.00118812	0.000448632								0.000909091	0.000376317	0.00347873
Elusimicrobiota	Elusimicrobia	Lineage_IV	Lineage_IV_fa	Lineage_IV_ge		6.85589e-05		0.000381534	0.000760456	0.0010846	0.000818554	0.000706714	0.001222				0.000801282					0.00403924		0.000448632	0.000659631		0.0023175	0.00111794	0.00122434	0.0016203		0.00030303	6.27195e-05	0.000401391			0.000332834	0.000545479	0.000553403	0.00157202
		MVP-88	MVP-88_fa	MVP-88_ge																														0.000133797
	Elusimicrobiota_unclassified	Elusimicrobiota_unclassified	Elusimicrobiota_unclassified	Elusimicrobiota_unclassified		0.000137118	0.000160141																			0.000452284	0.00038625							0.000133797
	Endomicrobia	Endomicrobiales	Endomicrobiaceae	Endomicrobium																													6.27195e-05
	Lineage_IIa	Lineage_IIa_or	Lineage_IIa_fa	Lineage_IIa_ge		0.000137118				0.000241022															0.000329815							0.00030303
	Lineage_IIb	Lineage_IIb_or	Lineage_IIb_fa	Lineage_IIb_ge	0.000931677	0.000137118	8.00705e-05									0.000441306																	0.000125439
	Lineage_IIc	Lineage_IIc_or	Lineage_IIc_fa	Lineage_IIc_ge		6.85589e-05																										0.00020202
FCPU426	FCPU426_cl	FCPU426_or	FCPU426_fa	FCPU426_ge						0.000120511
Fibrobacterota	Fibrobacteria	Fibrobacterales	Fibrobacteraceae	Fibrobacteraceae_unclassified																													6.27195e-05
				possible_genus_04																													6.27195e-05
				possible_genus_06													0.000801282
				uncultured																												0.000505051	0.000564476	0.000535189
			Fibrobacterales_unclassified	Fibrobacterales_unclassified																												0.00020202
Firestonebacteria	Firestonebacteria_cl	Firestonebacteria_or	Firestonebacteria_fa	Firestonebacteria_ge			0.000160141																					7.98531e-05	0.000188359	0.000138882				0.000133797
Firmicutes	BRH-c20a	BRH-c20a_or	BRH-c20a_fa	BRH-c20a_ge							0.000136426	0.000235571																		4.62942e-05
	Bacilli	Acholeplasmatales	Acholeplasmataceae	Acholeplasma			0.000160141
				Anaeroplasma						0.000120511
				EUB33-2							0.000272851	0.000235571	0.001222															0.000159706		4.62942e-05						0.000194024
		Alicyclobacillales	Alicyclobacillaceae	Effusibacillus		6.85589e-05	0.000320282		0.000152091	0.000120511	0.000136426									0.0625			0.00039604					0.000239559		9.25883e-05
		Bacillales	Bacillaceae	Bacillaceae_unclassified												0.00308914	0.000801282	0.00251256				0.000865551		0.000897263
				Bacillus			8.00705e-05																											0.000133797
				Paraliobacillus													0.000801282
				Tepidibacillus																			0.00158416																					0.0104167		0.00108225
				Vulcanibacillus								0.000235571
			Planococcaceae	Jeotgalibacillus												0.00176523
				Planococcaceae_ge																																										0.000541126
				Planococcaceae_unclassified												0.00838482	0.00400641	0.0041876				0.0112522	0.00831683	0.00403769											0.0004914	0.000194024	0.000499251			0.000196502				0.0863095	0.0406223	0.00649351
		Bacilli_unclassified	Bacilli_unclassified	Bacilli_unclassified				0.000381534			0.000272851		0.000407332															0.000159706		0.000138882		0.00020202	0.000125439	0.000133797
		Erysipelotrichales	Erysipelotrichaceae	Erysipelothrix	0.000621118	0.000205677	8.00705e-05		0.000152091		0.000272851	0.000942285	0.000814664																					0.000133797
				Erysipelotrichaceae_unclassified																																		0.00013637				0.020202
		Exiguobacterales	Exiguobacteraceae	Exiguobacterium																															0.0004914
		Izemoplasmatales	Izemoplasmatales_fa	Izemoplasmatales_ge							0.000545703	0.000235571										0.000577034				0.000452284		7.98531e-05	9.41797e-05	4.62942e-05
		Lactobacillales	Aerococcaceae	Aerococcaceae_unclassified																				0.0013459
			Carnobacteriaceae	Trichococcus								0.000706714					0.00160256	0.00167504				0.000288517	0.00039604															0.00013637	0.000276702
			Lactobacillaceae	Lactobacillus										0.390244								0.000288517	0.00039604
			Lactobacillales_unclassified	Lactobacillales_unclassified
			Leuconostocaceae	Leuconostoc										0.146341						0.4375
			Streptococcaceae	Lactococcus																								7.98531e-05
				Streptococcaceae_unclassified																																		0.00013637
		Paenibacillales	Paenibacillaceae	Paenibacillaceae_unclassified
				Paenibacillus												0.000441306
		RF39	RF39_fa	RF39_ge																									9.41797e-05
		Staphylococcales	Gemellaceae	Gemella																																									0.000864304	0.000541126
		Thermicanales	Thermicanaceae	Thermicanus														0.00167504
	Clostridia	Christensenellales	Christensenellaceae	Christensenellaceae_R-7_group							0.000545703	0.000942285	0.001222					0.00167504						0.0013459	0.000329815					0.000138882
		Clostridia_UCG-014	Clostridia_UCG-014_fa	Clostridia_UCG-014_ge						0.000120511																				9.25883e-05
		Clostridia_or	Clostridia_or_unclassified	Clostridia_or_unclassified							0.000136426
			Gracilibacteraceae	Gracilibacter
				Lutispora		6.85589e-05																											6.27195e-05
			Hungateiclostridiaceae	Hungateiclostridiaceae_unclassified		0.000137118																		0.00224316					0.000188359			0.00020202		0.000133797						0.000196502						0.00108225
				Ruminiclostridium								0.000706714
		Clostridia_unclassified	Clostridia_unclassified	Clostridia_unclassified						0.000241022	0.00150068	0.00376914	0.001222			0.00176523	0.00160256	0.000837521						0.000448632					0.000376719	0.000185177			6.27195e-05			0.000194024		0.00013637
		Clostridiales	Clostridiaceae	Clostridiaceae_unclassified		0.000137118	8.00705e-05	0.000381534	0.000152091				0.000407332			0.000441306														4.62942e-05			0.000125439	0.000267594					0.000276702	9.82511e-05							0.0164609
				Clostridium_sensu_stricto_1		6.85589e-05																											0.000125439	0.000133797
				Clostridium_sensu_stricto_13	0.000310559	0.000137118		0.00190767	0.000608365	0.00120511																		0.000239559				0.00010101
				Proteiniclasticum												0.000441306							0.00039604
			Clostridiales_unclassified	Clostridiales_unclassified				0.000381534																								0.00030303
		Eubacteriales	Eubacteriaceae	Acetobacterium					0.000304183	0.0010846	0.00109141	0.000942285	0.00203666									0.000288517					0.00038625	0.000159706		0.000185177									0.000276702	0.000196502					0.00259291
		Lachnospirales	Lachnospiraceae	Lachnospiraceae_unclassified				0.00190767			0.000818554	0.000235571	0.001222					0.00251256				0.00144259	0.00039604	0.000897263								0.00010101	6.27195e-05			0.000194024		0.00013637				0.111111
			Lachnospirales_unclassified	Lachnospirales_unclassified				0.000381534																																9.82511e-05
		Oscillospirales	Butyricicoccaceae	UCG-009							0.000136426
			Oscillospiraceae	Oscillospiraceae_unclassified		6.85589e-05					0.000272851	0.000235571	0.000407332																9.41797e-05
				Sporobacter							0.000136426							0.000837521
				UCG-005										0.219512
			Oscillospirales_fa	Oscillospirales_ge								0.000471143																										0.00013637		0.000196502
			Oscillospirales_unclassified	Oscillospirales_unclassified					0.000152091		0.000136426																			9.25883e-05								0.00013637
			Ruminococcaceae	Ruminococcaceae_unclassified							0.000136426	0.000471143
				Subdoligranulum								0.000235571	0.000407332
			UCG-010	UCG-010_ge							0.000136426																									0.000194024
		Peptostreptococcales-Tissierellales	Acidaminobacteraceae	Acidaminobacter	0.000621118	0.000891266	0.000320282		0.000608365	0.000241022														0.000897263
			Anaerovoracaceae	Anaerovoracaceae_unclassified	0.000621118	0.000137118					0.000272851	0.000235571						0.00251256				0.00115407	0.00118812
				Anaerovorax																				0.000448632
			Peptostreptococcaceae	Peptostreptococcaceae_unclassified								0.000235571		0.0487805				0.000837521			0.472222			0.00179453						4.62942e-05											0.0913462
				Proteocatella																								7.98531e-05
			Peptostreptococcales-Tissierellales_fa	Anaerococcus																						0.000452284
			Peptostreptococcales-Tissierellales_unclassified	Peptostreptococcales-Tissierellales_unclassified			8.00705e-05	0.000763068	0.000760456	0.000602555		0.000471143						0.000837521							0.000329815			0.000239559		4.62942e-05		0.00040404	6.27195e-05	0.000401391	0.0004914		0.000499251	0.00027274		0.000491256
			Sedimentibacteraceae	Sedimentibacter																		0.000288517																								0.000541126
		Thermincolales	Thermincolaceae	Thermincola							0.000136426													0.00179453
		uncultured	uncultured_fa	uncultured_ge							0.000136426							0.000837521												4.62942e-05
	Desulfitobacteriia	Desulfitobacteriales	Desulfitobacteriaceae	Desulfitobacteriaceae_unclassified							0.000272851												0.000792079						0.000188359
				Desulfitobacterium																		0.000288517	0.00039604						9.41797e-05
				Desulfosporosinus				0.00305227	0.00258555	0.0032538	0.00177353	0.00212014	0.001222				0.00240385					0.000577034		0.00269179			0.00038625			9.25883e-05								0.000545479	0.00166021	0.000393005				0.00297619		0.000541126
			Desulfitobacteriales_fa	TC1					0.000152091															0.000448632	0.000989446		0.00038625
			Desulfitobacteriales_unclassified	Desulfitobacteriales_unclassified					0.000152091
	Desulfotomaculia	Desulfotomaculales	Desulfotomaculales_fa	Desulfotomaculales_fa_unclassified							0.000272851
				Desulfurispora																																										0.000541126
			uncultured	uncultured_ge																																		0.00013637		0.000196502
	Dethiobacteria	Dethiobacterales	Dethiobacteraceae	Dethiobacter			0.000160141															0.000288517
	Firmicutes_unclassified	Firmicutes_unclassified	Firmicutes_unclassified	Firmicutes_unclassified		6.85589e-05	0.000160141				0.00272851	0.00376914	0.00285132			0.00132392						0.000288517	0.00039604	0.00224316	0.000659631	0.00226142	0.00270375	0.000479118	0.000941797	0.000231471			6.27195e-05	0.000267594		0.000776096	0.000166417	0.00013637		9.82511e-05					0.000864304	0.00270563
	Negativicutes	Veillonellales-Selenomonadales	Sporomusaceae	uncultured			8.00705e-05				0.000272851	0.000235571	0.000814664				0.000801282							0.0013459	0.000329815					4.62942e-05																0.000541126
	Symbiobacteriia	Symbiobacteriales	Symbiobacteraceae	Symbiobacteraceae_unclassified							0.000272851		0.000407332									0.000288517
				uncultured	0.000310559	6.85589e-05	0.000160141	0.000381534		0.000120511	0.000136426	0.000235571	0.000407332														0.00115875	7.98531e-05		0.000231471
			uncultured	uncultured_ge												0.000441306
Fusobacteriota	Fusobacteriia	Fusobacteriales	Leptotrichiaceae	Leptotrichia					0.000152091								0.000801282
				uncultured								0.000235571
Gemmatimonadota	Gemmatimonadetes	Gemmatimonadales	Gemmatimonadaceae	Gemmatimonadaceae_unclassified	0.00217391	0.00260524	0.00264233	0.000763068	0.00121673	0.000964088												0.00115407		0.00179453	0.000329815	0.00180914	0.00038625	0.000159706	9.41797e-05	0.000601824		0.00545455	0.00508028	0.00414771													0.00411523
				Gemmatimonas	0.000310559	0.000479912	0.000400352	0.000381534	0.000152091	0.000482044	0.000136426		0.000407332			0.000441306													0.000282539	0.000277765		0.00010101	0.000752634	0.00120417
				Roseisolibacter																								7.98531e-05
				uncultured		0.000205677	0.000240211	0.000381534	0.000456274	0.0010846	0.000409277											0.00288517	0.00118812			0.000452284		0.000319412	0.000282539	0.000972177		0.00222222	0.00181887	0.00187316												0.00108225
		Gemmatimonadota_unclassified	Gemmatimonadota_unclassified	Gemmatimonadota_unclassified						0.000120511																				4.62942e-05		0.00010101
	Longimicrobia	Longimicrobiales	Longimicrobiaceae	Longimicrobiaceae_ge								0.000235571
Halanaerobiaeota	Halanaerobiia	Halanaerobiales	Halanaerobiaceae	Halanaerobium																												0.000606061	0.000627195	0.00093658			0.000665668	0.00040911	0.000276702	0.00127726
Hydrogenedentes	Hydrogenedentia	Hydrogenedentiales	Hydrogenedensaceae	Hydrogenedensaceae_ge				0.000381534	0.000152091	0.000120511		0.000235571																0.000159706	0.000376719	0.000231471		0.00010101
LCP-89	LCP-89_cl	LCP-89_or	LCP-89_fa	LCP-89_ge								0.000235571																										0.00013637
Latescibacterota	Latescibacteria	Latescibacterales	Latescibacteraceae	Candidatus_Latescibacter																								7.98531e-05
	Latescibacterota_cl	Latescibacterota_or	Latescibacterota_fa	Latescibacterota_ge		6.85589e-05	0.000320282			0.000120511	0.000136426					0.000441306														4.62942e-05		0.00010101
MBNT15	MBNT15_cl	MBNT15_or	MBNT15_fa	MBNT15_ge																												0.00010101
Margulisbacteria	Margulisbacteria_cl	Margulisbacteria_or	Margulisbacteria_fa	Margulisbacteria_ge	0.00434783	0.00171397	0.00280247										0.000801282								0.000329815		0.00038625		0.000188359				0.000188159	0.000133797
Methylomirabilota	Methylomirabilia	Methylomirabilales	Methylomirabilaceae	Candidatus_Methylomirabilis					0.000152091																					9.25883e-05
Myxococcota	Myxococcia	Myxococcales	Anaeromyxobacteraceae	Anaeromyxobacter		0.000205677	0.000320282																						0.000188359			0.00010101	0.000188159	0.000267594
			Myxococcaceae	KD3-10																									0.000282539
				Myxococcaceae_unclassified	0.000621118	0.000137118			0.000304183							0.000882613																0.00010101	0.000188159
				P3OB-42																												0.00010101
			Myxococcales_unclassified	Myxococcales_unclassified			8.00705e-05
	Myxococcota_unclassified	Myxococcota_unclassified	Myxococcota_unclassified	Myxococcota_unclassified			8.00705e-05
	Polyangia	Blfdi19	Blfdi19_fa	Blfdi19_ge					0.000304183	0.000241022																							0.000125439	0.000133797				0.00013637
		Haliangiales	Haliangiaceae	Haliangium	0.0015528	0.000754148	0.000800705	0.000763068	0.000152091	0.000120511														0.000897263				7.98531e-05		0.000277765		0.00030303	6.27195e-05	0.000401391												0.00108225
		Nannocystales	Nannocystaceae	Nannocystis				0.000381534	0.000760456	0.000241022																				4.62942e-05
		Polyangia_unclassified	Polyangia_unclassified	Polyangia_unclassified	0.000621118	0.000342794	0.000240211																0.00039604					7.98531e-05		4.62942e-05			0.000188159	0.000267594						0.000196502						0.000541126
		Polyangiales	BIrii41	BIrii41_ge						0.000120511																						0.00020202
			Phaselicystidaceae	Phaselicystis																										4.62942e-05
			Polyangiaceae	Aetherobacter	0.000310559	0.000137118	8.00705e-05																									0.00121212	6.27195e-05	0.000133797											0.00691443
				Pajaroellobacter							0.000272851	0.000235571											0.00277228																					0.00595238	0.000864304
				Polyangiaceae_unclassified	0.000310559	0.00061703	0.000320282				0.000136426																					0.00040404	0.000125439	0.00093658
				Polyangium		0.000205677
			Polyangiales_unclassified	Polyangiales_unclassified		0.000411353	8.00705e-05	0.0011446			0.000545703	0.000471143					0.000801282											0.000159706	0.000565078	0.000138882		0.00040404	6.27195e-05	0.000133797
			Sandaracinaceae	Sandaracinaceae_unclassified			8.00705e-05	0.000381534																										0.000133797
				uncultured		6.85589e-05			0.000152091	0.000120511																		7.98531e-05					6.27195e-05
		mle1-27	mle1-27_fa	mle1-27_ge			8.00705e-05																0.00118812										6.27195e-05	0.000133797
NB1-j	NB1-j_cl	NB1-j_or	NB1-j_fa	NB1-j_ge		0.000342794	0.000160141																											0.000133797					0.000276702	0.000196502
Nitrospinota	P9X2b3D02	P9X2b3D02_or	P9X2b3D02_fa	P9X2b3D02_ge
	4-29-1	4-29-1_or	4-29-1_fa	4-29-1_ge			0.000160141																										6.27195e-05						0.000276702
	Nitrospiria	Nitrospirales	Nitrospiraceae	Nitrospira	0.000310559	0.000137118			0.000152091	0.000120511													0.00039604				0.000772499	7.98531e-05	9.41797e-05			0.00020202	0.000125439	0.000401391		0.000194024			0.000276702
	Nitrospirota_unclassified	Nitrospirota_unclassified	Nitrospirota_unclassified	Nitrospirota_unclassified																													6.27195e-05
	Thermodesulfovibrionia	Thermodesulfovibrionia_unclassified	Thermodesulfovibrionia_unclassified	Thermodesulfovibrionia_unclassified							0.000136426																			4.62942e-05			6.27195e-05
		uncultured	uncultured_fa	uncultured_ge																		0.000288517											0.000125439
Patescibacteria	ABY1	ABY1_unclassified	ABY1_unclassified	ABY1_unclassified		6.85589e-05		0.00572301	0.00471483	0.00530248	0.000272851	0.000471143				0.00220653	0.00320513										0.00038625	0.000558971	0.000470898	0.000370353			0.000125439	0.000267594												0.00162338
		Candidatus_Falkowbacteria	Candidatus_Falkowbacteria_fa	Candidatus_Falkowbacteria_ge				0.000763068	0.00197719	0.000964088	0.00136426	0.000471143	0.00162933				0.00160256	0.000837521						0.0013459	0.000329815			0.0011978	0.000470898	0.000509236		0.00010101						0.00013637							0.00345722
		Candidatus_Kerfeldbacteria	Candidatus_Kerfeldbacteria_fa	Candidatus_Kerfeldbacteria_ge				0.000763068	0.000152091		0.000272851						0.000801282											7.98531e-05	0.000188359	4.62942e-05			0.000125439
		Candidatus_Komeilibacteria	Candidatus_Komeilibacteria_fa	Candidatus_Komeilibacteria_ge				0.000381534			0.00136426	0.00306243	0.000814664			0.000441306	0.000801282	0.00167504						0.00179453		0.00316599	0.001545	0.0013575	0.00103598	0.000601824			6.27195e-05
		Candidatus_Magasanikbacteria	Candidatus_Magasanikbacteria_fa	Candidatus_Magasanikbacteria_ge	0.00124224		0.000160141	0.00457841	0.00365019	0.00373584	0.000272851	0.000235571	0.000407332			0.000441306											0.00038625	0.000638825	0.000282539	0.000648118			0.000125439
		Candidatus_Uhrbacteria	Candidatus_Uhrbacteria_fa	Candidatus_Uhrbacteria_ge				0.0011446	0.000152091	0.000602555														0.00269179					0.000282539	0.000277765																0.00108225
	Berkelbacteria	Berkelbacteria_or	Berkelbacteria_fa	Berkelbacteria_ge				0.00152614	0.000608365	0.000964088																		7.98531e-05					0.000125439	0.000133797
	CPR2	CPR2_or	CPR2_fa	CPR2_ge			8.00705e-05																				0.00038625	0.000159706	9.41797e-05				6.27195e-05
	Gracilibacteria	Absconditabacteriales_(SR1)	Absconditabacteriales_(SR1)_fa	Absconditabacteriales_(SR1)_ge	0.00434783	0.00198821	0.000960846	0.000381534	0.000152091	0.000241022		0.000235571												0.000448632			0.00115875			4.62942e-05
		Candidatus_Peregrinibacteria	Candidatus_Peregrinibacteria_fa	Candidatus_Peregrinibacteria_ge					0.000608365	0.000120511	0.000136426	0.000471143																0.000159706
		Candidatus_Peribacteria	Candidatus_Peribacteria_fa	Candidatus_Peribacteria_ge				0.00152614	0.000912548	0.000843577	0.000272851																	0.000319412	0.000188359	9.25883e-05		0.00010101
		Gracilibacteria_or	Gracilibacteria_fa	Gracilibacteria_ge	0.000621118	0.000342794	0.000240211	0.00190767	0.000912548	0.00168715	0.000136426	0.00117786	0.001222															0.000159706	0.000188359	0.000370353		0.00010101	6.27195e-05					0.00027274
		Gracilibacteria_unclassified	Gracilibacteria_unclassified	Gracilibacteria_unclassified	0.000310559	0.000137118	0.000240211	0.000381534			0.000272851																	0.000319412	0.000282539	4.62942e-05
		JGI_0000069-P22	JGI_0000069-P22_fa	JGI_0000069-P22_ge		0.000137118	0.000240211	0.000381534	0.000456274	0.000602555	0.00150068	0.00306243	0.000814664				0.00240385	0.000837521									0.000772499	0.000319412	0.000188359	0.000185177			6.27195e-05	0.000401391		0.000194024		0.00013637		0.000393005
	Parcubacteria	Candidatus_Adlerbacteria	Candidatus_Adlerbacteria_fa	Candidatus_Adlerbacteria_ge	0.000310559	6.85589e-05	0.000560493	0.00190767	0.00228137	0.00361533	0.000136426	0.000235571	0.000814664				0.00160256								0.00131926	0.000452284	0.000772499	0.000878384	0.000659258	0.000925883		0.000606061	0.000250878	0.000133797						9.82511e-05
		Candidatus_Campbellbacteria	Candidatus_Campbellbacteria_fa	Candidatus_Campbellbacteria_ge	0.000931677	0.000822707	0.000480423	0.000763068	0.000912548	0.00241022			0.000407332									0.00317369				0.000904568			0.000188359	0.000416647
		Candidatus_Colwellbacteria	Candidatus_Colwellbacteria_fa	Candidatus_Colwellbacteria_ge																									0.000188359
		Candidatus_Jorgensenbacteria	Candidatus_Jorgensenbacteria_fa	Candidatus_Jorgensenbacteria_ge																														0.000535189
		Candidatus_Kaiserbacteria	Candidatus_Kaiserbacteria_fa	Candidatus_Kaiserbacteria_ge	0.000310559	0.000411353	0.000400352	0.0186952	0.034981	0.04953	0.00163711	0.001649	0.000407332			0.000441306	0.00160256	0.00502513						0.00314042	0.000329815	0.00180914	0.001545	0.00622854	0.00706348	0.00689783		0.0010101	0.00144255	0.000535189		0.000194024		0.00027274	0.000276702	9.82511e-05					0.000864304	0.000541126
		Candidatus_Liptonbacteria	Candidatus_Liptonbacteria_fa	Candidatus_Liptonbacteria_ge			8.00705e-05	0.000381534		0.000361533																		0.000159706	0.000282539	0.000138882
		Candidatus_Lloydbacteria	Candidatus_Lloydbacteria_fa	Candidatus_Lloydbacteria_ge		0.000205677	0.000240211	0.000763068	0.001673	0.00120511												0.000288517						0.000159706	0.000376719	0.000231471		0.000606061	0.000188159	0.000133797						9.82511e-05
		Candidatus_Moranbacteria	Candidatus_Moranbacteria_fa	Candidatus_Moranbacteria_ge	0.000310559	6.85589e-05	8.00705e-05	0.00610454	0.00593156	0.00590504	0.00218281	0.00235571	0.00203666												0.00131926			0.000798531	0.00178941	0.000694412			6.27195e-05	0.000401391		0.000388048		0.00013637
		Candidatus_Nomurabacteria	Candidatus_Nomurabacteria_fa	Candidatus_Nomurabacteria_ge	0.00310559	0.00239956	0.00384338	0.0213659	0.0368061	0.0380815	0.00450205	0.00753828	0.00325866			0.00220653	0.00240385	0.00502513				0.000577034	0.00158416	0.00179453	0.00296834	0.00316599	0.001545	0.00495089	0.00753438	0.00708301		0.00272727	0.00301054	0.00107038		0.000582072		0.000954589	0.000276702	0.000196502						0.00649351
		Candidatus_Ryanbacteria	Candidatus_Ryanbacteria_fa	Candidatus_Ryanbacteria_ge						0.000241022
		Candidatus_Staskawiczbacteria	Candidatus_Staskawiczbacteria_fa	Candidatus_Staskawiczbacteria_ge	0.00124224	0.000137118	0.000320282	0.000381534	0.000912548	0.00180766			0.000407332																0.000565078	0.000462942		0.000505051	0.000501756	0.000535189
		Candidatus_Vogelbacteria	Candidatus_Vogelbacteria_fa	Candidatus_Vogelbacteria_ge	0.000310559	6.85589e-05	0.000400352																									0.00010101	0.000125439	0.000133797
		Candidatus_Wolfebacteria	Candidatus_Wolfebacteria_fa	Candidatus_Wolfebacteria_ge					0.000152091	0.000241022	0.000136426		0.000407332																9.41797e-05
		Candidatus_Yanofskybacteria	Candidatus_Yanofskybacteria_fa	Candidatus_Yanofskybacteria_ge	0.000310559		0.000160141			0.000120511																						0.00010101
		Candidatus_Yonathbacteria	Candidatus_Yonathbacteria_fa	Candidatus_Yonathbacteria_ge		6.85589e-05		0.0034338	0.00669202	0.0066281		0.000471143					0.000801282							0.0013459				0.000638825	0.000188359	0.00101847					0.0034398	0.00135817		0.00027274	0.000276702	0.000393005						0.00324675
		Candidatus_Zambryskibacteria	Candidatus_Zambryskibacteria_fa	Candidatus_Zambryskibacteria_ge	0.000310559			0.000381534	0.00197719	0.00156664																		0.000159706	0.000376719	0.000416647		0.00040404
		Paceibacterales	Paceibacteraceae	Candidatus_Paceibacter		6.85589e-05
		Parcubacteria_or	Parcubacteria_fa	Parcubacteria_ge		0.000342794	0.000320282	0.00267074	0.00441065	0.00482044	0.000545703	0.000471143	0.00203666											0.000448632				0.00167691	0.00113016	0.000972177		0.00161616	0.00119167	0.000535189				0.00027274		9.82511e-05
		Parcubacteria_unclassified	Parcubacteria_unclassified	Parcubacteria_unclassified	0.00186335	0.00198821	0.00328289	0.0549409	0.0771103	0.088455	0.00491132	0.00895171	0.00814664			0.00264784	0.00641026	0.00251256	0.0208333			0.00259665	0.00356436	0.00403769	0.00164908		0.00038625	0.0122974	0.0135619	0.0153234		0.00363636	0.00263422	0.00200696	0.000982801	0.000776096	0.000665668	0.00013637		0.000393005						0.00649351
	Patescibacteria_unclassified	Patescibacteria_unclassified	Patescibacteria_unclassified	Patescibacteria_unclassified		6.85589e-05	0.000240211	0.00267074	0.001673	0.00277175	0.00109141	0.000942285				0.00529568	0.000801282							0.000897263			0.00038625	0.000958237	0.000282539	0.000462942		0.00030303	0.000188159	0.000267594						0.000294753
	Saccharimonadia	Saccharimonadales	LWQ8	LWQ8_ge	0.000310559	0.000685589	0.000240211	0.00381534	0.00197719	0.0021692	0.000682128	0.000706714										0.00144259						0.000319412	0.000376719	0.000277765			0.000376317					0.00013637						0.00892857
			S32	TM7		6.85589e-05												0.0041876												4.62942e-05
			Saccharimonadaceae	Saccharimonadaceae_unclassified			0.000320282	0.0022892	0.00456274	0.00518197	0.00163711		0.00203666				0.00560897	0.000837521				0.00201962	0.00039604	0.0013459	0.000329815			0.00103809	0.000753438	0.00055553															0.00432152	0.00162338
				TM7a				0.000763068																					0.000188359
				TM7x																			0.00039604
			Saccharimonadales_fa	Saccharimonadales_ge	0.00559006	0.00198821	0.00112099	0.00572301	0.00425856	0.0032538	0.000545703	0.000706714	0.001222			0.000882613	0.00480769	0.000837521				0.000577034	0.00356436	0.000897263			0.00038625	0.000558971	0.000376719	4.62942e-05		0.000606061	0.000752634	0.00147177												0.00108225
			Saccharimonadales_unclassified	Saccharimonadales_unclassified	0.0015528	0.00109694	0.000960846	0.000763068	0.00152091	0.00144613	0.000136426	0.000235571	0.000407332			0.00220653	0.000801282					0.00144259			0.000989446				0.000188359	0.000185177		0.0010101	0.00144255	0.00133797										0.00297619
	WWE3	WWE3_or	WWE3_fa	WWE3_ge			8.00705e-05			0.000120511
	BD7-11	BD7-11_or	BD7-11_fa	BD7-11_ge																								7.98531e-05
	OM190	OM190_or	OM190_fa	OM190_ge	0.000310559	0.000137118	8.00705e-05	0.000381534		0.000120511																			9.41797e-05	9.25883e-05
	Phycisphaerae	CCM11a	CCM11a_fa	CCM11a_ge																													0.000125439
		MSBL9	SG8-4	SG8-4_ge																												0.00020202
		Phycisphaerae_unclassified	Phycisphaerae_unclassified	Phycisphaerae_unclassified			8.00705e-05			0.000120511																						0.00010101
		Phycisphaerales	AKAU3564_sediment_group	AKAU3564_sediment_group_ge		6.85589e-05
			Phycisphaeraceae	AKYG587	0.000310559
				CL500-3	0.00403727	0.00137118	0.00408359			0.000120511														0.000897263			0.00038625			9.25883e-05		0.00525253	0.00476668	0.0046829					0.000276702								0.00411523
				Phycisphaera				0.0011446	0.000456274	0.000964088																		0.000159706	9.41797e-05
				Phycisphaeraceae_unclassified	0.000310559	0.000342794	0.000800705	0.000381534																	0.000329815							0.0225253	0.0167461	0.0151191													0.00411523
				SM1A02	0.000621118	0.000342794	0.000400352	0.000381534	0.000760456	0.000241022																		0.000159706		0.000231471		0.00020202	0.000125439	0.000133797	0.0004914		0.000166417		0.000276702	9.82511e-05						0.00108225
				uncultured						0.000120511																								0.000267594
		Tepidisphaerales	CPla-3_termite_group	CPla-3_termite_group_ge		6.85589e-05
			WD2101_soil_group	WD2101_soil_group_ge			8.00705e-05
	Pla4_lineage	Pla4_lineage_or	Pla4_lineage_fa	Pla4_lineage_ge																														0.000133797
	Planctomycetes	Gemmatales	Gemmataceae	Fimbriiglobus		6.85589e-05	0.000400352
				Gemmata					0.000152091																				9.41797e-05	4.62942e-05			6.27195e-05
				Gemmataceae_unclassified	0.000310559	0.000411353	8.00705e-05			0.000120511						0.000441306								0.000448632								0.00010101		0.000401391
				Telmatocola			0.000160141																											0.000133797
				Zavarzinella	0.000310559	0.000205677	0.000960846																									0.00010101		0.000133797
				uncultured	0.000621118	0.00164541	0.0021619			0.000120511																0.000904568						0.00252525	0.00156799	0.00414771													0.00823045
		Isosphaerales	Isosphaeraceae	Isosphaeraceae_unclassified	0.000621118	6.85589e-05	8.00705e-05										0.000801282													4.62942e-05
				Singulisphaera				0.000763068
				uncultured	0.000931677	0.00212533	0.00320282																									0.00252525	0.00244606	0.000668986
		Pirellulales	Pirellulaceae	Pir4_lineage			8.00705e-05																						9.41797e-05	4.62942e-05
				Pirellula	0.0015528	0.00178253	0.00208183	0.000381534	0.000456274	0.000602555	0.00095498											0.000577034	0.00039604	0.000897263				0.000718678	0.000659258	0.000370353		0.000606061		0.000133797											0.000864304
				Pirellulaceae_unclassified		0.000137118	0.000160141	0.000381534	0.000152091	0.000723066			0.000407332					0.000837521										7.98531e-05	9.41797e-05	4.62942e-05			0.000250878
				Rhodopirellula																									9.41797e-05
				uncultured	0.0015528	0.00123406	0.00152134	0.000763068	0.000456274							0.000441306	0.0088141	0.00167504					0.0019802	0.00762674		0.00135685		0.000159706	0.000188359	9.25883e-05		0.00161616	0.00125439	0.00414771												0.004329
		Planctomycetales	Gimesiaceae	uncultured																												0.00010101
			Planctomycetales_unclassified	Planctomycetales_unclassified		0.000205677	0.000320282		0.000152091															0.000897263				0.000239559		0.000231471		0.00343434	0.00338685	0.00561948						9.82511e-05						0.00270563
			Rubinisphaeraceae	SH-PL14		0.000479912	0.000400352
			Rubinisphaeraceae	uncultured		0.000205677																											0.000125439	0.000535189
			Schlesneriaceae	Planctopirus					0.000152091
				Schlesneria		0.000137118	8.00705e-05																									0.00191919	0.00163071	0.00147177
			uncultured	uncultured_ge	0.000621118	0.000205677	0.000320282		0.000304183	0.000723066		0.000235571																0.000159706					0.000188159	0.000401391
		Planctomycetes_unclassified	Planctomycetes_unclassified	Planctomycetes_unclassified																												0.00020202		0.000133797
	Planctomycetota_unclassified	Planctomycetota_unclassified	Planctomycetota_unclassified	Planctomycetota_unclassified																														0.000401391
	vadinHA49	vadinHA49_or	vadinHA49_fa	vadinHA49_ge		6.85589e-05	8.00705e-05		0.000152091																	0.000452284		7.98531e-05		4.62942e-05		0.00010101		0.000267594			0.000499251
	Alphaproteobacteria	Acetobacterales	Acetobacteraceae	Acetobacteraceae_unclassified	0.0015528	0.00301659	0.00368324	0.000763068	0.00121673		0.024693	0.0285041	0.0346232			0.00750221	0.0120192	0.00670017				0.0147144	0.00554455	0.0179453	0.00230871	0.000904568	0.0023175	0.0389683	0.0637597	0.0875422		0.00727273	0.005143	0.00321113			0.000166417	0.00013637		0.000294753	0.0625
		Acetobacterales		Rhodovastum								0.000471143																		9.25883e-05			6.27195e-05
		Alphaproteobacteria_unclassified	Alphaproteobacteria_unclassified	Alphaproteobacteria_unclassified	0.00745342	0.00671877	0.005685	0.022892	0.0229658	0.0213304	0.0107776	0.0150766	0.0114053		0.0588235	0.00617829	0.0152244	0.00502513				0.00778996	0.00435644	0.00493495	0.00560686	0.00226142	0.00540749	0.0120578	0.0114899	0.0152308		0.0110101	0.00972153	0.0111052	0.00933661	0.00717889	0.00499251	0.00804582	0.00664084	0.00569857	0.0144231	0.0707071	0.0909091	0.00595238	0.00432152	0.00811688	0.037037	0.235294	0.0240793
		Azospirillales	Azospirillaceae	Azospirillaceae_unclassified				0.000763068	0.000304183	0.000241022	0.000272851	0.000942285	0.000814664												0.000329815	0.00135685	0.000772499	0.000479118	0.000282539	0.000787001				0.000133797						9.82511e-05
				Nitrospirillum																										4.62942e-05
			Azospirillales_Incertae_Sedis	Stella		0.000205677					0.000272851																			4.62942e-05
			Inquilinaceae	Inquilinus					0.000304183																			0.000159706	9.41797e-05
		Caedibacterales	Caedibacteraceae	Caedibacteraceae_unclassified						0.000120511																0.000904568				9.25883e-05
				Asticcacaulis		6.85589e-05				0.000361533	0.00122783	0.00141343	0.00244399			0.00617829	0.00160256	0.00586265				0.00577034	0.00594059	0.00358905				0.000798531	0.00160105	0.000972177		0.000707071	0.000188159	0.000535189		0.000776096		0.0013637	0.00221361	0.00117901				0.00297619		0.00324675	0.0123457
				Brevundimonas		6.85589e-05		0.00152614	0.00136882	0.00132562	0.0110505	0.0136631	0.00977597									0.000577034	0.000792079	0.0013459	0.000329815	0.000452284	0.00038625	0.0052703	0.00668676	0.00643489		0.00030303	0.000689915	0.000535189	0.0004914	0.0424913	0.000166417	0.0996863	0.0846707	0.0587542				0.0014881		0.0757576	0.0288066		0.0254958
				Caulobacter	0.0052795	0.00363362	0.0027224	0.00190767	0.00136882	0.00204869	0.0297408	0.0367491	0.0305499												0.00197889		0.0023175	0.024435	0.0221322	0.0192121		0.00262626	0.00777722	0.00561948	0.0004914	0.000388048	0.000332834	0.00109096	0.000276702	0.000196502			0.0454545				0.00823045
				Caulobacteraceae_ge												0.000441306						0.000288517								9.25883e-05		0.00010101	6.27195e-05
				Caulobacteraceae_unclassified	0.000310559	0.000342794	0.000400352				0.00095498	0.000471143	0.00203666			0.000882613	0.00160256	0.000837521				0.00115407		0.00224316				0.00143736	0.00113016	0.00120365		0.0010101	0.00144255	0.00187316		0.000194024		0.000681849	0.000553403	9.82511e-05						0.000541126
				Phenylobacterium																								0.000159706						0.000267594
				uncultured			0.000160141																						9.41797e-05	4.62942e-05		0.00020202	0.000878073	0.000401391													0.00411523
			Caulobacterales_unclassified	Caulobacterales_unclassified							0.000136426		0.000814664																9.41797e-05	0.000185177		0.00010101	0.000125439			0.000194024
			Hyphomonadaceae	Henriciella																												0.00040404	0.000376317	0.00107038		0.000194024	0.000166417	0.000954589		0.000589507
				Hirschia	0.0015528	0.000754148	0.000560493	0.00152614	0.001673	0.00228971	0.00136426	0.000235571	0.00244399											0.000448632				0.00143736	0.00113016	0.00152771		0.000505051	0.000501756	0.000535189
				Hyphobacterium																																0.000194024
				Hyphomonadaceae_unclassified		6.85589e-05	0.000160141	0.000763068	0.000608365	0.000482044	0.000136426																		0.000188359				6.27195e-05		0.0004914	0.000388048	0.000166417
				Hyphomonas				0.00152614	0.000304183	0.000361533	0.00272851	0.003298	0.00366599			0.00264784	0.00400641							0.000448632			0.00038625	0.00431207	0.0069693	0.0071293																0.000541126
				Maricaulis																													6.27195e-05	0.000133797					0.000553403
				Ponticaulis																												0.00020202	0.000250878	0.000267594	0.0004914	0.000388048	0.000166417	0.000545479	0.000276702	0.00088426
				SWB02		0.000548471	0.000560493	0.00381534	0.00243346	0.0010846		0.000706714					0.00160256							0.000448632				0.000479118	0.000188359	0.000462942		0.00020202	6.27195e-05	0.000401391
			Parvularculaceae	Amphiplicatus																												0.00010101	6.27195e-05	0.000267594		0.000194024	0.000166417	0.00027274		0.000294753
				Parvularculaceae_unclassified													0.000801282															0.000707071	0.000376317	0.000668986		0.000582072	0.00216342	0.000545479		0.000589507
		Elsterales	Elsteraceae	uncultured				0.000381534																		0.000452284		0.000479118	0.000753438	0.000648118
			uncultured	uncultured_ge	0.000310559	0.000205677
		Ferrovibrionales	Ferrovibrionales_fa	uncultured		6.85589e-05	8.00705e-05																					7.98531e-05				0.00262626	0.00357501	0.00240835				0.00013637
		Holosporales	Holosporaceae	Candidatus_Bealeia																								7.98531e-05
				Holosporaceae_unclassified		0.000205677	0.000160141
				uncultured	0.000621118	0.000137118	0.000160141	0.000381534	0.000304183	0.000241022																	0.000772499	0.000159706		4.62942e-05		0.00010101	0.000501756	0.000535189											0.000864304
		Kordiimonadales	Kordiimonadaceae	Kordiimonas																														0.000267594				0.00013637		9.82511e-05
		Micavibrionales	Micavibrionaceae	Micavibrio				0.000381534	0.000152091	0.000241022
				Micavibrionaceae_unclassified					0.000608365																					4.62942e-05
				uncultured				0.00152614		0.000241022	0.000409277																	0.000319412	9.41797e-05	4.62942e-05
			Micavibrionales_unclassified	Micavibrionales_unclassified				0.000381534	0.000608365	0.000120511			0.000407332																0.000188359	0.000138882
			uncultured	uncultured_ge			8.00705e-05		0.00121673	0.0010846	0.0121419	0.0103651	0.00733198			0.00132392	0.00240385	0.000837521				0.000865551	0.00237624	0.000448632	0.0131926	0.00995025	0.013905	0.00383295	0.00273121	0.00347206		0.00010101	0.000250878		0.0004914	0.000194024	0.000166417	0.0013637	0.00249032	0.000393005				0.0178571	0.00345722	0.004329
		Micropepsales	Micropepsaceae	uncultured	0.00186335	0.00102838	0.00152134	0.0011446	0.000912548	0.000602555	0.000409277		0.001222															7.98531e-05	0.000188359			0.0139394	0.0126066	0.00829542			0.000332834			0.000294753							0.00411523
		NRL2	NRL2_fa	NRL2_ge				0.00152614	0.000608365																			0.000239559		9.25883e-05						0.000388048
		Paracaedibacterales	Paracaedibacteraceae	Candidatus_Captivus	0.000621118	0.000205677			0.000304183																		0.0023175
				Candidatus_Paracaedibacter	0.000621118	6.85589e-05	8.00705e-05	0.00152614	0.001673	0.000723066	0.00095498		0.000407332															0.000239559	0.000282539	0.000324059			0.000188159
				Paracaedibacteraceae_unclassified	0.000621118		0.000160141	0.00152614	0.000912548	0.000723066														0.000448632						4.62942e-05		0.00040404	0.000376317
				uncultured	0.00217391	0.00198821	0.00232204	0.000381534		0.000241022		0.000235571																0.000159706	9.41797e-05	0.000462942		0.00010101	6.27195e-05
		Reyranellales	Reyranellaceae	Reyranella	0.000621118	0.000959824	0.00168148		0.00152091		0.000136426	0.000471143												0.000448632		0.00135685		0.000558971	0.000565078	0.00138882		0.00434343	0.00244606	0.00762644	0.0004914	0.000194024	0.000166417	0.00013637	0.000276702							0.000541126
				Reyranellaceae_unclassified																												0.00010101	0.000125439
		Rhizobiales	A0839	A0839_ge	0.00341615	0.00178253	0.00200176		0.000304183	0.000843577						0.00264784		0.00251256						0.000448632								0.000505051	0.000439037	0.00120417				0.00013637
			Beijerinckiaceae	Beijerinckiaceae_unclassified	0.00807453	0.00925545	0.00688606		0.000152091				0.000407332			0.00220653						0.00375072			0.00230871	0.00135685	0.000772499	0.000159706	0.000188359	0.000324059		0.0137374	0.0148645	0.0187316		0.000194024		0.00027274		0.000294753			0.363636			0.00378788	0.00823045
				Bosea	0.00124224	0.00171397	0.00104092		0.000152091	0.000120511	0.00327422	0.00306243	0.001222			0.00838482	0.00641026	0.00921273				0.00519331	0.00712871	0.00807537	0.00230871	0.00452284	0.001545	0.00223589	0.00178941	0.001574		0.00161616	0.00144255	0.00093658					0.000830105	9.82511e-05				0.0193452	0.0648228	0.0595238
				Methylocystis	0.000931677	0.00102838	0.000560493			0.000120511	0.00095498	0.00141343															0.00038625	0.00159706	0.0014127	0.00120365		0.00010101	0.000188159	0.000133797
				Roseiarcus			8.00705e-05
			Devosiaceae	Devosia	0.000310559	0.000137118		0.0011446	0.00106464	0.00132562	0.00886767	0.0113074	0.00936864			0.000882613	0.0136218	0.00335008					0.00118812	0.0098699		0.000452284	0.00038625	0.0219596	0.0180825	0.022499		0.00030303	0.000250878	0.00107038	0.0004914
				Devosiaceae_unclassified				0.00152614	0.000456274	0.000361533	0.000136426					0.000441306												0.000159706	0.000188359	0.000277765
			Hyphomicrobiaceae	Hyphomicrobiaceae_unclassified	0.00124224	0.00198821	0.000880775		0.000152091	0.000361533							0.000801282	0.000837521							0.000329815				9.41797e-05	9.25883e-05		0.000707071	0.000752634	0.00107038					0.000276702
				Hyphomicrobium		0.000137118			0.000456274	0.000120511								0.000837521						0.000448632				0.000159706	9.41797e-05	4.62942e-05			0.000439037	0.000133797			0.000332834			9.82511e-05
			KF-JG30-B3	KF-JG30-B3_ge	0.000310559	6.85589e-05			0.000152091																							0.00040404	0.000313598	0.000401391
			Kaistiaceae	Kaistia								0.000471143											0.000792079						0.000282539	0.000138882
			Methyloligellaceae	uncultured		0.000274236																											0.000188159
			Pleomorphomonadaceae	Pleomorphomonas	0.000310559							0.000235571												0.000448632	0.000989446	0.00135685	0.00038625	0.000239559	9.41797e-05
			Rhizobiaceae	Allorhizobium-Neorhizobium-Pararhizobium-Rhizobium								0.000235571				0.000441306								0.0013459						4.62942e-05
				Aminobacter	0.000310559
				Ensifer		0.000205677		0.000381534	0.000608365	0.000361533	0.000818554	0.00141343	0.000407332		0.529412													0.00159706	0.00150688	0.00185177			0.000125439			0.000194024				9.82511e-05
				Rhizobiaceae_unclassified		6.85589e-05		0.000763068	0.000304183	0.000241022	0.00218281	0.003298	0.00407332			0.00441306	0.00560897	0.000837521				0.000865551		0.000448632		0.00316599		0.000558971	0.000659258	0.000694412		0.00020202														0.00378788
			Rhizobiales_Incertae_Sedis	Bauldia																									9.41797e-05	4.62942e-05
				Rhizobiales_Incertae_Sedis_unclassified		6.85589e-05
				uncultured	0.00279503	0.00281091	0.00256225	0.00152614	0.00121673	0.00156664	0.000272851	0.000471143	0.000407332			0.00176523	0.000801282	0.0041876				0.00577034		0.000448632			0.00193125	0.000798531	0.000659258	0.000509236		0.00222222	0.00131711	0.00709125
			Rhizobiales_unclassified	Rhizobiales_unclassified	0.00124224	0.00171397	0.00192169	0.00534147	0.00471483	0.00518197	0.00341064	0.001649	0.00203666			0.00617829	0.00400641					0.00288517	0.0019802	0.00583221	0.000659631		0.00038625	0.00407251	0.00480316	0.00467571		0.00181818	0.00188159	0.00254215										0.00744048	0.0103717	0.0021645
			Stappiaceae	Breoghania																														0.000133797
				Stappiaceae_unclassified													0.000801282																			0.000194024
			Xanthobacteraceae	Azorhizobium							0.00190996	0.001649	0.00203666			0.00264784	0.00160256					0.00375072	0.00673267	0.00403769	0.000329815			0.00295456	0.00470898	0.00212953
				Pseudolabrys		6.85589e-05	0.000160141		0.0018251	0.000482044	0.000272851											0.000288517						0.000159706	0.000376719	0.000601824		0.00161616	0.000940793	0.00133797													0.00411523
				Pseudorhodoplanes					0.000152091																					9.25883e-05
				Pseudoxanthobacter								0.000235571																7.98531e-05	0.000188359
				Starkeya																								0.000159706	9.41797e-05	4.62942e-05
				Xanthobacter																																								0.0014881
				Xanthobacteraceae_unclassified	0.000621118	0.000342794	0.00232204	0.0011446	0.00228137	0.00192818	0.157708	0.15265	0.161303			0.163283	0.205929	0.138191				0.216099	0.289505	0.183042	0.0108839	0.00904568	0.00540749	0.263914	0.231965	0.20962		0.00010101	0.000188159	0.000133797		0.000582072	0.000166417	0.000818219						0.0238095	0.104581	0.00541126
				uncultured	0.000621118	0.00212533	0.000640564		0.000760456							0.000441306						0.0017311			0.000329815			0.000159706	9.41797e-05	9.25883e-05		0.00020202	6.27195e-05	0.000668986
		Rhodobacterales	Rhodobacteraceae	Defluviimonas		6.85589e-05					0.000818554																							0.000267594
				Frigidibacter				0.000763068	0.000760456	0.000361533	0.00354707	0.00235571	0.00244399			0.00176523		0.00586265				0.00461627	0.00039604	0.00583221		0.00180914		0.0011978	0.00188359	0.0016203				0.000535189				0.00040911	0.000276702					0.0133929	0.00259291	0.00324675
				Paracoccus					0.000152091		0.00190996	0.000235571	0.000407332			0.0714916	0.0424679	0.0502513				0.0398153	0.0554455	0.030507	0.000329815			0.00215603	0.00188359	0.00138882		0.000808081	0.00100351	0.00147177	0.0004914	0.00194024	0.000665668	0.000818219	0.000553403	0.000786009		0.0909091	0.0454545				0.00823045
				Pseudorhodobacter	0.0015528	0.00157685	0.00152134	0.00381534	0.00456274	0.00204869	0.155525	0.120848	0.125051			0.0370697	0.0496795	0.0536013				0.0435661	0.0126733	0.0717811	0.00659631	0.00316599	0.00656624	0.165296	0.147015	0.131753			6.27195e-05	0.000267594		0.00776096	0.000166417	0.0130915	0.0152186	0.00736883	0.110577					0.0243506
				Rhodobacter																								7.98531e-05
				Rhodobacteraceae_unclassified	0.00652174	0.00534759	0.00496437	0.00152614	0.00136882	0.00120511	0.0103683	0.0101296	0.014664			0.0136805	0.00560897	0.0201005	0.0208333			0.0132718	0.00316832	0.0296097	0.00164908	0.0027137	0.00424874	0.00862413	0.00828781	0.00800889		0.0040404	0.00395133	0.0049505		0.032014	0.000998502	0.0650484	0.0608744	0.0314404	0.00480769	0.010101		0.119048	0.0674157	0.077381	0.0164609		0.00849858
				Roseobacter																												0.00010101	0.000125439	0.000133797				0.00013637	0.000276702
				Tabrizicola																										4.62942e-05
		Rhodospirillales	Magnetospiraceae	Magnetospira																												0.00131313	0.00106623	0.00160557	0.0019656	0.00155219	0.000665668	0.00150007	0.000553403	0.00127726		0.030303
				uncultured				0.00152614	0.0018251	0.000964088															0.000659631					0.000138882
			Magnetospirillaceae	Magnetospirillaceae_unclassified																		0.000288517
				Magnetospirillum				0.000381534	0.000152091	0.000482044													0.00039604		0.000329815					0.000185177
				Telmatospirillum		6.85589e-05		0.000381534																		0.000452284		7.98531e-05	0.000282539	0.000138882														0.0014881
			Rhodospirillaceae	Marispirillum																													0.000188159					0.00013637
				Novispirillum																		0.000288517						7.98531e-05		4.62942e-05
				Rhodospirillaceae_unclassified								0.000471143										0.000288517																						0.0014881	0.000864304
				uncultured	0.000621118	0.000685589	0.00104092	0.00152614	0.000608365	0.000723066															0.000329815	0.00316599		0.000159706	9.41797e-05	0.000185177		0.00414141	0.00570748	0.00374632
			Rhodospirillales_unclassified	Rhodospirillales_unclassified	0.000310559		0.000160141		0.000152091									0.00251256							0.000329815	0.000904568				4.62942e-05		0.00010101	6.27195e-05							9.82511e-05
			uncultured	uncultured_ge		0.000137118	0.000240211	0.0011446	0.00212928	0.00192818	0.000136426		0.000407332															0.000239559	0.000376719	0.000231471		0.00010101	0.000188159												0.00605013
		Rickettsiales	AB1	AB1_ge						0.000361533	0.000136426																	7.98531e-05	9.41797e-05	9.25883e-05
			Candidatus_Hepatincola	Candidatus_Hepatincola_ge	0.000621118	0.000548471	0.000320282																									0.00010101
			Fokiniaceae	MD3-55		0.000137118
				uncultured		6.85589e-05	0.000240211
			Rickettsiaceae	Candidatus_Megaira	0.00434783	0.00445633	0.00336296			0.000482044																			0.000188359					0.000133797
				Rickettsia		0.000479912	0.000320282			0.000241022																		7.98531e-05						0.000133797
				Rickettsiaceae_ge	0.000310559
				Rickettsiaceae_unclassified	0.000621118	0.000548471	8.00705e-05	0.0011446	0.00152091	0.0010846	0.000272851		0.000407332													0.000452284			0.000188359	9.25883e-05		0.00010101	0.000188159
				uncultured	0.00217391	0.000891266	0.000240211	0.00305227	0.00228137	0.00132562	0.000136426		0.000407332										0.00039604					0.000558971	0.000188359	0.000370353		0.00010101	0.000439037	0.000133797				0.00013637		0.000196502
			Rickettsiales_fa	Candidatus_Jidaibacter		6.85589e-05			0.000152091	0.000361533	0.000409277																	0.000159706	0.000282539
			Rickettsiales_fa	Candidatus_Midichloria	0.000931677
			Rickettsiales_unclassified	Rickettsiales_unclassified	0.00372671	0.00356506	0.00264233	0.00801221	0.0114068	0.00831526	0.000136426	0.000471143	0.000814664			0.00264784									0.00197889	0.00135685	0.00038625	0.00127765	0.00113016	0.00152771		0.00141414	0.00125439	0.00133797												0.000541126
			SM1B06	SM1B06_ge		0.000205677																											6.27195e-05
			SM2D12	SM2D12_ge	0.000310559	0.000137118	0.000400352	0.00534147	0.00471483	0.00373584																0.000452284	0.00038625	0.00111794	0.000753438	0.000694412		0.00020202	0.000125439
			bac2nit3	bac2nit3_ge			8.00705e-05	0.0011446	0.000456274	0.000120511																				9.25883e-05
		SAR11_clade	Clade_I	Clade_I_unclassified			0.000160141																		0.000329815							0.00010101		0.000133797
				uncultured			8.00705e-05																										6.27195e-05
			SAR11_clade_unclassified	SAR11_clade_unclassified	0.0506211	0.0382559	0.0516454	0.0011446		0.000361533			0.000814664												0.0438654	0.0343736	0.0448049		0.000470898	0.00199065		0.113636	0.116909	0.161895	0.0004914	0.000776096	0.000166417	0.00027274	0.000830105	0.000393005					0.000864304		0.0246914
		Sphingomonadales	Sphingomonadaceae	Parasphingopyxis							0.000136426
				Polymorphobacter	0.000621118	0.000137118				0.000120511	0.00559345	0.00353357	0.00488798			0.00573698	0.00400641	0.00167504				0.000577034		0.00269179			0.00038625	0.00558971	0.00706348	0.00597195			0.000250878
				Porphyrobacter							0.00136426	0.000942285				0.000441306	0.00160256	0.00167504				0.0017311	0.00316832	0.00179453			0.00115875	0.000718678	0.000847617	0.000925883
				Sandarakinorhabdus		0.000137118	8.00705e-05				0.00136426	0.00141343	0.00162933			0.000441306								0.000448632	0.000329815		0.00038625	0.00151721	0.0014127	0.00296283														0.0014881
				Sphingomonadaceae_unclassified	0.00745342	0.0085013	0.00648571	0.0034338	0.00197719	0.00180766	0.0590723	0.0473498	0.0663951			0.0472198	0.00801282	0.00586265	0.0208333			0.0461627	0.00277228	0.0614625	0.0343008	0.0456807	0.03708	0.0319412	0.0318327	0.0260173		0.00363636	0.00401405	0.00602087	0.0029484	0.00426853	0.00216342	0.0072276	0.0121749	0.0046178	0.00480769			0.00595238	0.00691443	0.0140693	0.0864198	0.0588235	0.0155807
	Gammaproteobacteria	1013-28-CG33	1013-28-CG33_fa	1013-28-CG33_ge					0.000608365	0.000602555																		7.98531e-05	0.000188359	0.000185177
		Acidiferrobacterales	Acidiferrobacteraceae	Acidiferrobacteraceae_unclassified					0.000152091																				0.000376719	4.62942e-05										0.000196502
				Sulfurifustis						0.000361533	0.000136426		0.000407332														0.00038625		0.000282539	0.000185177										9.82511e-05
		Acidithiobacillales	Acidithiobacillaceae	Acidithiobacillus						0.000120511						0.000441306						0.000288517		0.000448632				7.98531e-05
				KCM-B-112																												0.00030303	0.000125439				0.000998502	0.00013637	0.000830105	0.000294753
				Thermithiobacillus		0.000205677											0.00160256					0.000577034	0.00039604	0.000448632				0.000159706		9.25883e-05															0.000864304	0.000541126
		Aeromonadales	Aeromonadaceae	Aeromonas	0.000621118	0.000891266	0.000320282	0.00152614	0.001673	0.0021692	0.000682128	0.00141343	0.000407332														0.00038625	0.00151721	0.00131852	0.000787001		0.00010101	0.000125439
		Alteromonadales	Alteromonadaceae	Alishewanella	0.0015528	0.00102838	0.00152134	0.00305227	0.00212928	0.00132562	0.00218281	0.00141343	0.00203666		0.0588235			0.000837521	0.0416667		0.0277778	0.000577034			0.00329815	0.00226142	0.0023175	0.00175677	0.00244867	0.002361															0.000864304
				Alteromonadaceae_unclassified						0.000120511		0.000235571				0.000441306	0.00240385					0.000577034	0.00039604							4.62942e-05		0.00010101		0.000133797			0.000665668
				Alteromonas																													6.27195e-05	0.000133797		0.000388048	0.000332834			0.000196502
				Rheinheimera				0.000381534	0.000456274	0.000241022	0.000136426		0.000407332										0.00039604				0.00115875	0.000239559	0.000188359	0.000277765														0.0014881
			Alteromonadales_Incertae_Sedis	Alkalimonas																																									0.000864304
			Alteromonadales_unclassified	Alteromonadales_unclassified												0.000441306	0.000801282						0.00039604									0.00020202				0.000194024		0.00013637		0.000196502				0.0014881
			Idiomarinaceae	Idiomarina			0.000160141						0.000407332																9.41797e-05	4.62942e-05
			Marinobacteraceae	Marinobacter						0.000120511																			9.41797e-05	4.62942e-05		0.0079798	0.00871801	0.00856302	0.0117936	0.0116414	0.0101514	0.00968226	0.00968456	0.0108076	0.0192308	0.040404	0.0454545		0.000864304	0.000541126	0.0123457		0.01983
			Shewanellaceae	Shewanella				0.0011446	0.000152091	0.00120511	0.000272851	0.000235571				0.000441306												0.000399265	0.000565078	0.000138882
		Burkholderiales	Alcaligenaceae	Alcaligenaceae_unclassified																									9.41797e-05	4.62942e-05			0.000250878
				Castellaniella
				GKS98_freshwater_group	0.0015528	0.00123406	0.00128113				0.00150068	0.000706714	0.00244399			0.000441306	0.00240385								0.00197889	0.000904568	0.00115875	0.00175677	0.000565078	0.00120365		0.00171717	0.00125439	0.00173936		0.000194024	0.000166417			9.82511e-05
			Burkholderiaceae	Burkholderia-Caballeronia-Paraburkholderia																																								0.0014881	0.000864304
				Burkholderiaceae_unclassified		6.85589e-05																											6.27195e-05
				Lautropia	0.00186335	0.000754148	0.000720634	0.000381534
				Limnobacter	0.000310559	0.000548471	0.000240211			0.000120511	0.00354707		0.0089613			0.000882613	0.00160256	0.00502513				0.00144259	0.000792079	0.000897263	0.0042876	0.00814111	0.00656624	0.00247545	0.00131852	0.000879589		0.00010101	0.000250878	0.000267594	0.0004914			0.00013637	0.000553403						0.000864304	0.000541126
				Polynucleobacter	0.00559006	0.00713012	0.00344303		0.000912548	0.000482044	0.00572988	0.00353357	0.00285132									0.000288517	0.00039604		0.00494723	0.00542741	0.00617999	0.00558971	0.0055566	0.00537012		0.00363636	0.00451581	0.0048167		0.00135817	0.000332834	0.00218192	0.00276702	0.00157202							0.00411523		0.00424929
				Ralstonia										0.0487805		0.000441306	0.000801282		0.0625		0.0277778	0.000288517	0.00316832	0.000448632																9.82511e-05			0.0454545	0.00446429		0.0021645	0.00823045
			Burkholderiales_unclassified	Burkholderiales_unclassified	0.00279503	0.00315371	0.00312275	0.0144983	0.00942966	0.0101229	0.00327422	0.00353357	0.00529532			0.0255958	0.00721154	0.0268007				0.00750144	0.0039604	0.00942127	0.00164908	0.00316599	0.00540749	0.00455163	0.00357883	0.0039813		0.00626263	0.00652283	0.00842922	0.031941	0.0108653	0.0257946	0.00231829	0.00110681	0.0151307			0.0454545	0.014881	0.00777874	0.0102814	0.00823045	0.0588235	0.0155807
			Chitinibacteraceae	Chitinibacter				0.000763068																						4.62942e-05
				Deefgea																								7.98531e-05
				Iodobacter		0.000205677																										0.00040404	0.000376317	0.00214075
			Comamonadaceae	Acidovorax	0.000310559	6.85589e-05	8.00705e-05		0.000152091	0.000120511	0.0103683	0.00895171	0.00610998												0.00791557	0.012664	0.00695249	0.0025553	0.000753438	0.00263877		0.00030303		0.000401391	0.0250614	0.016298	0.0262939	0.00218192	0.000553403	0.0136569									0.00283286
				Aquabacterium			0.000240211		0.000152091			0.000235571					0.00160256					0.000288517						7.98531e-05
				Comamonadaceae_unclassified	0.0052795	0.00808995	0.00936824	0.0381534	0.0330038	0.0272355	0.0534789	0.0532391	0.0378819			0.00397176	0.0112179	0.00502513	0.0208333			0.00605886	0.00475248	0.00583221	0.352243	0.395296	0.365392	0.0215603	0.0265587	0.035878		0.019697	0.0198194	0.0228793	0.684029	0.373496	0.76452	0.0767762	0.0771998	0.378267	0.298077	0.131313		0.0014881	0.0121003	0.0135281	0.119342	0.0588235	0.233711
				Curvibacter																								7.98531e-05				0.00020202
				Diaphorobacter		0.000274236	0.000240211	0.000381534	0.000456274	0.000964088	0.000136426														0.000329815	0.000452284	0.00193125	0.000878384	0.000753438	0.000462942														0.0014881
				Hydrogenophaga						0.000120511	0.000136426	0.000471143										0.000577034			0.000329815					4.62942e-05															0.000864304
				Kinneretia																										4.62942e-05
				Leptothrix					0.000608365																					9.25883e-05
				Limnohabitans	0.0167702	0.0219388	0.0179358	0.00267074	0.00532319	0.000723066	0.0058663	0.00777385	0.00244399			0.00353045	0.00160256	0.00335008				0.000865551	0.0019802	0.00448632	0.00230871	0.00633198	0.00695249	0.00718678	0.00781691	0.00884218		0.0110101	0.0127321	0.0093658		0.000582072	0.000332834	0.00040911	0.000553403	0.000491256						0.00108225	0.00823045		0.00283286
				Paucibacter																				0.000448632								0.00010101	0.000250878	0.000133797
				Pelomonas							0.000136426				0.0588235	0.000882613	0.000801282			0.0625	0.0555556		0.000792079		0.000329815			7.98531e-05	0.000376719	9.25883e-05		0.00020202		0.000267594							0.00961538	0.040404	0.0454545	0.0014881	0.00172861				0.029745
				Piscinibacter																										9.25883e-05
				Polaromonas			0.000160141			0.000120511	0.0136426	0.0110718	0.0158859			0.00308914		0.0041876				0.00201962	0.00118812		0.00923483	0.0104025	0.0119737	0.00471133	0.00480316	0.00439794		0.00131313	0.00156799	0.00147177	0.0014742	0.032014	0.00149775	0.0585027	0.0539568	0.0341914	0.153846	0.0909091		0.0133929	0.0103717	0.00811688			0.0141643
				Rhizobacter		0.000137118					0.000136426																	0.000319412		4.62942e-05
				Rhodoferax	0.00869565	0.00514192	0.00696613	0.00190767	0.00121673	0.00120511	0.000272851		0.00162933				0.000801282	0.000837521				0.000577034	0.000792079	0.000897263	0.00197889		0.000772499	0.00111794	0.000847617	0.00115735		0.00929293	0.00890617	0.0100348	0.0044226	0.00252231	0.00349476	0.00027274	0.000276702	0.00393005				0.0014881			0.0123457
				Sphaerotilus												0.000441306
				Thiomonas			8.00705e-05					0.000235571					0.000801282						0.00039604		0.000659631			0.000239559		4.62942e-05																0.000541126
			Gallionellaceae	Candidatus_Nitrotoga				0.000381534	0.000608365	0.000482044	0.000136426																			4.62942e-05		0.0294949	0.0282865	0.0181964		0.00097012		0.00013637	0.000276702	0.000491256							0.00823045
				Gallionella				0.0022892	0.00380228	0.00373584								0.000837521										7.98531e-05	9.41797e-05	0.000138882		0.00030303	0.000439037	0.00093658						0.000196502
				Gallionellaceae_unclassified		0.000137118	8.00705e-05	0.00381534	0.00243346	0.00180766													0.0019802					0.000239559	0.000565078	0.000277765		0.00656566	0.00871801	0.00762644	0.004914	0.00291036	0.000998502			0.00510906
				Sideroxydans			8.00705e-05		0.000152091	0.000120511																		0.000239559		4.62942e-05		0.00010101
			Hydrogenophilaceae	Hydrogenophilaceae_unclassified						0.000361533	0.000136426																	0.000159706		4.62942e-05						0.000388048	0.000499251			9.82511e-05				0.0014881	0.000864304
				Thiobacillus	0.00590062	0.00342794	0.0035231	0.0125906	0.0112548	0.00915883	0.0141883	0.0183746	0.0154786		0.0588235	0.0613416	0.036859	0.0711893	0.0625		0.111111	0.00923254	0.00594059	0.025572	0.00725594	0.0149254	0.0119737	0.0188453	0.019401	0.0204157		0.000909091	0.00131711	0.00856302	0.0437346	0.0269693	0.0329506	0.0058639	0.00498063	0.0280016				0.206845	0.123596	0.159632	0.0123457		0.0141643
				uncultured						0.000120511																				4.62942e-05
			Leeiaceae	Leeia				0.000763068	0.000760456	0.000964088																0.000452284		7.98531e-05	9.41797e-05	0.000231471
			Methylophilaceae	Candidatus_Methylopumilus	0.00465839	0.00404497	0.00512451		0.000152091	0.000120511								0.000837521						0.000448632	0.00230871	0.000904568	0.00193125	0.000399265	0.000847617	0.000324059		0.0338384	0.0302935	0.0231469			0.000332834	0.000681849	0.00110681	0.000294753							0.0123457
				Methylobacillus		0.000137118		0.0022892	0.001673	0.00506146
				Methylophilaceae_unclassified	0.000310559	0.00061703	0.000960846	0.261732	0.233764	0.280188	0.00409277	0.00306243	0.00325866				0.000801282	0.000837521		0.0625				0.000448632	0.00164908	0.00180914	0.00115875	0.00942266	0.00499152	0.00833295		0.00555556	0.00413949	0.00200696	0.004914	0.180442	0.00416043	0.325106	0.338683	0.152879	0.0432692	0.161616	0.0454545	0.0014881	0.00172861	0.0492424	0.0329218		0.283286
				Methylophilus	0.000310559	0.000137118		0.0270889	0.00790875	0.0066281	0.00750341	0.00824499	0.010998			0.00220653	0.000801282	0.000837521				0.00259665	0.00039604	0.00224316	0.00131926	0.000452284	0.00038625	0.0142937	0.0129968	0.0128235		0.000808081	0.000627195	0.000267594		0.00135817	0.000166417	0.0013637	0.00221361	0.000982511						0.00108225
				Methylotenera	0.000310559		8.00705e-05	0.0110645	0.0115589	0.00373584	0.000818554	0.000235571																0.000319412	0.000470898	0.00055553		0.000505051	0.000125439	0.000668986		0.00155219		0.00368199	0.00359712	0.00167027						0.000541126
			Neisseriaceae	Neisseria																	0.0277778
				Neisseriaceae_unclassified	0.000310559	0.000205677	8.00705e-05	0.000381534		0.000241022																		7.98531e-05					6.27195e-05
				uncultured	0.0015528	0.000891266	0.00104092	0.00152614	0.00106464	0.000361533																		7.98531e-05	0.000188359	0.000138882		0.00010101	0.000188159
			Nitrosomonadaceae	Ellin6067	0.000310559		0.000480423			0.000120511	0.000272851	0.000471143	0.000407332															7.98531e-05	0.000282539	0.000231471
				GOUTA6			8.00705e-05			0.000361533																						0.00010101	0.000125439																0.00141643
				IS-44					0.000152091																					4.62942e-05
				MND1	0.00186335	0.000479912		0.000381534	0.00106464	0.000241022															0.000329815	0.000452284	0.00038625	0.000239559		0.000138882		0.00030303	0.000313598	0.00107038					0.000276702
				Nitrosomonadaceae_unclassified		0.00123406	0.000800705	0.000381534	0.000456274	0.000482044						0.000882613		0.00167504												4.62942e-05		0.00959596	0.0104114	0.00842922		0.000194024	0.000332834			9.82511e-05
				Nitrosomonas				0.00152614	0.001673	0.000964088																							0.000188159	0.000133797		0.000582072	0.000832085			9.82511e-05
				uncultured																										4.62942e-05
			Oxalobacteraceae	CM1G08																												0.00010101	0.000376317	0.000267594
				Herminiimonas																										4.62942e-05						0.000388048		0.00040911		9.82511e-05
				Janthinobacterium						0.000482044							0.000801282	0.000837521																0.000133797						0.000393005
				Oxalobacteraceae_ge																													6.27195e-05
				Oxalobacteraceae_unclassified	0.000310559	0.000137118	8.00705e-05	0.000381534	0.000152091	0.000482044	0.00995907	0.00612485	0.00529532	0.0487805		0.00308914	0.00240385	0.00251256				0.00201962	0.00158416	0.00448632	0.00494723	0.00180914	0.00540749	0.0039128	0.00414391	0.00347206		0.00151515	0.000878073	0.00428151	0.0014742	0.0329841	0.00116492	0.0563207	0.0641948	0.0325211				0.0119048	0.00777874	0.0162338	0.00823045		0.0113314
				Rugamonas																			0.00039604
				Undibacterium				0.000381534																						9.25883e-05
				uncultured	0.000621118	0.000411353	0.000800705																		0.000659631	0.000452284	0.000772499			9.25883e-05		0.00030303	0.000564476	0.000535189				0.00013637		9.82511e-05
			Procabacteriaceae	Procabacter					0.000152091
			Rhodocyclaceae	Azoarcus			8.00705e-05												0.0208333
				Azospira																								0.000159706	0.000188359	9.25883e-05
				Candidatus_Accumulibacter		0.000137118				0.000361533
				Dechloromonas		6.85589e-05		0.00686761	0.00897338	0.00361533		0.000235571																7.98531e-05		9.25883e-05
				Denitromonas		6.85589e-05																								4.62942e-05		0.00030303	0.000313598	0.000535189	0.0004914	0.000776096	0.000665668	0.000818219	0.00193691	0.000982511									0.00141643
				Ferribacterium				0.00419687	0.00425856	0.00313329	0.000545703	0.000706714	0.000407332				0.000801282								0.00131926	0.000452284	0.001545	0.00103809	0.00160105	0.00310171				0.000133797		0.000582072		0.000545479	0.000553403	0.000196502
				Methyloversatilis						0.000120511	0.000545703	0.00117786	0.000407332									0.000288517			0.000329815		0.000772499	0.00183662	0.00150688	0.000879589						0.000194024		0.00040911	0.000553403						0.190147	0.0854978
				Rhodocyclaceae_unclassified		0.000205677	8.00705e-05	0.00305227	0.00334601	0.00156664	0.000409277	0.00141343	0.001222			0.000441306			0.0208333			0.000288517		0.00179453	0.00164908	0.00180914	0.00115875	0.00175677	0.000376719	0.00106477		0.00030303	0.000627195	0.000267594	0.000982801		0.00133134	0.00013637	0.000276702	0.000687758					0.000864304	0.0021645
				Sterolibacterium																										4.62942e-05
				Sulfuritalea		6.85589e-05	0.000160141	0.000763068	0.000760456	0.000964088			0.000814664													0.000452284	0.00038625	0.000798531	0.000470898	0.000740706				0.000133797
				Thauera		6.85589e-05	8.00705e-05		0.000152091	0.000241022	0.000272851	0.000471143										0.000288517			0.000329815	0.000452284	0.00115875	0.000159706	0.000470898	0.000370353
				Zoogloea									0.000407332																9.41797e-05						0.0004914
			SC-I-84	SC-I-84_ge		6.85589e-05					0.000136426																			4.62942e-05		0.00010101	6.27195e-05
			Sulfuricellaceae	Ferritrophicum		0.000342794	0.000160141	0.000381534	0.000304183	0.000361533	0.000545703														0.000329815	0.000904568	0.0023175	0.000638825	0.000941797	0.000740706														0.00297619		0.000541126
				Sulfuricella						0.000241022		0.000235571																0.000399265		4.62942e-05
				Sulfuricellaceae_unclassified						0.000241022	0.000136426											0.000288517			0.00593668	0.0027137	0.0023175	0.000239559	0.000188359	0.000185177						0.000194024	0.000166417			0.000196502
				Sulfuriferula																						0.000904568			0.000188359
			Sutterellaceae	AAP99	0.000931677	0.000342794	8.00705e-05																										0.000376317	0.000535189			0.000166417							0.00892857
			T34	T34_ge			0.000160141																									0.000606061	0.000250878	0.00160557
			TRA3-20	TRA3-20_ge	0.0052795	0.00342794	0.00256225		0.000760456	0.00132562	0.000136426		0.000407332												0.00131926	0.00226142	0.00115875	0.000159706	0.000565078	0.000231471		0.00656566	0.00696187	0.00749264	0.0004914	0.000388048									0.000864304
		CCD24	CCD24_fa	CCD24_ge					0.000152091																				0.000376719
		CCM19a	CCM19a_fa	CCM19a_ge																		0.00115407
		CHAB-XI-27	CHAB-XI-27_fa	CHAB-XI-27_ge	0.000310559	0.000137118			0.000456274	0.000964088	0.00122783	0.000942285	0.001222			0.00220653	0.000801282							0.000448632		0.00180914	0.000772499	0.00311427	0.00216613	0.0024073
		Cellvibrionales	Cellvibrionaceae	Cellvibrio				0.000381534	0.000304183	0.000120511							0.000801282	0.000837521											9.41797e-05	4.62942e-05			6.27195e-05	0.000133797
				Cellvibrionaceae_unclassified																														0.000133797
			Cellvibrionales_unclassified	Cellvibrionales_unclassified																									9.41797e-05			0.00010101						0.00013637	0.000276702
			Halieaceae	Halieaceae_unclassified																																		0.00013637
				OM60(NOR5)_clade		6.85589e-05				0.000120511
				Pseudohaliea																												0.000606061	0.00100351	0.000668986	0.000982801	0.000388048	0.000832085	0.00027274	0.000553403	0.000786009
			Porticoccaceae	C1-B045						0.000120511																						0.00010101	0.000188159			0.000194024	0.000166417	0.000545479		9.82511e-05
			Spongiibacteraceae	BD1-7_clade		0.000205677
		Coxiellales	Coxiellaceae	Coxiella					0.000304183		0.000409277																	7.98531e-05	0.000188359	4.62942e-05				0.000133797		0.000194024
		Diplorickettsiales	Diplorickettsiaceae	Aquicella					0.00121673	0.000602555	0.000409277							0.00167504						0.000897263				0.000558971	0.000376719	0.000231471
				Diplorickettsiaceae_unclassified					0.000304183	0.000120511	0.000409277
				uncultured		6.85589e-05		0.0011446	0.000456274	0.00132562	0.000272851	0.000235571	0.001222															0.000479118	0.000188359	0.000231471
		Ectothiorhodospirales	Ectothiorhodospirales_unclassified	Ectothiorhodospirales_unclassified																												0.00020202	0.000125439		0.0004914		0.000332834	0.00013637	0.000276702										0.00283286
		Enterobacterales	Enterobacterales_unclassified	Enterobacterales_unclassified	0.000310559	6.85589e-05	8.00705e-05		0.000152091				0.000407332															7.98531e-05		0.000138882
			Enterobacteriaceae	Enterobacteriaceae_unclassified														0.000837521
				Escherichia-Shigella																																											0.00411523
				Trabulsiella													0.000801282
				Yokenella																										4.62942e-05															0.000864304
			Yersiniaceae	Serratia			0.000160141			0.000120511																				9.25883e-05
				Yersinia																																										0.0021645
		F9P41300-M23	F9P41300-M23_fa	F9P41300-M23_ge					0.000152091
		Francisellales	Francisellaceae	Francisellaceae_unclassified																													6.27195e-05
		Ga0077536	Ga0077536_fa	Ga0077536_ge					0.000152091																							0.00010101						0.00027274		0.000196502
		Gammaproteobacteria_Incertae_Sedis	Unknown_Family	Acidibacter						0.000120511
				Candidatus_Berkiella			0.000160141				0.000136426	0.000471143																0.000159706	9.41797e-05	4.62942e-05
				Candidatus_Ovatusbacter				0.00152614	0.000760456	0.000602555	0.000409277	0.000235571	0.000814664											0.000448632					0.000188359	0.000138882		0.00010101		0.000133797
				Unknown_Family_unclassified						0.000120511															0.000329815							0.00010101	6.27195e-05				0.000166417			9.82511e-05
			Gammaproteobacteria_unclassified	Gammaproteobacteria_unclassified	0.0189441	0.0118607	0.0144127	0.0232736	0.0223574	0.0206074	0.00559345	0.00447585	0.00448065			0.00397176	0.00480769	0.00837521	0.0625			0.00317369	0.00237624	0.00538358	0.00461741	0.00633198	0.00617999	0.00758604	0.0064984	0.005509		0.020202	0.0177496	0.0239497	0.00540541	0.00834303	0.00798802	0.00504568	0.00802435	0.00746709	0.00480769			0.00297619	0.00259291	0.004329	0.0123457		0.00283286
		Halothiobacillales	Halothiobacillaceae	Halothiobacillaceae_unclassified																										4.62942e-05
				Halothiobacillus	0.000621118	0.000479912	0.000480423	0.000763068	0.000456274	0.000361533	0.00136426	0.00188457	0.000814664			0.000441306						0.000288517	0.00039604	0.000448632	0.000659631	0.000904568	0.00038625	0.000958237	0.00178941	0.00175918																0.000541126
				Thiovirga	0.00248447	0.00219388	0.00280247	0.0034338	0.00501901	0.00277175	0.116508	0.114016	0.113238			0.00220653	0.00240385	0.00167504	0.333333			0.000577034	0.00039604	0.00179453	0.282322	0.202623	0.227501	0.030983	0.0345639	0.036665								0.00040911		9.82511e-05				0.0014881	0.00172861		0.0205761
				uncultured	0.000310559			0.000381534	0.000304183	0.000120511	0.0130969	0.0120141	0.01222			0.00264784	0.00240385	0.00753769				0.0017311		0.00269179	0.000659631		0.00115875	0.00574942	0.00395555	0.00504606		0.00010101	0.000125439			0.00155219		0.000818219	0.000830105	0.000589507						0.00270563
		Immundisolibacterales	Immundisolibacteraceae	Immundisolibacter																										4.62942e-05
				Immundisolibacteraceae_unclassified					0.000152091							0.000441306						0.000288517							9.41797e-05								0.000166417		0.000276702	0.000196502
		JTB23	JTB23_fa	JTB23_ge					0.000304183																								0.000188159
		Legionellales	Legionellaceae	Legionella	0.00124224	0.000685589	0.000240211	0.00572301	0.00243346	0.00241022	0.00300136	0.00471143	0.00733198			0.00661959	0.00961538	0.0150754				0.00605886	0.00158416	0.0116644	0.00197889	0.00180914	0.00115875	0.00503074	0.00461481	0.003935			0.000250878	0.000133797				0.00013637	0.000276702	0.000196502						0.00108225
				Legionellaceae_unclassified					0.000152091	0.000241022											0.194444			0.0013459				0.000239559		0.000231471				0.000133797
		Methylococcales	Methylococcaceae	Methylococcaceae_unclassified																														0.000535189
			Methylomonadaceae	Crenothrix		0.000137118	0.000400352			0.000241022																						0.00040404	6.27195e-05	0.000267594
				Methylobacter	0.00248447	0.00315371	0.00288254	0.141931	0.148897	0.124247	0.00613915	0.00706714	0.00610998				0.00160256	0.000837521				0.000288517			0.000659631	0.000904568	0.000772499	0.0066278	0.00819363	0.00749965		0.0923232	0.0964626	0.0877709	0.0004914	0.00174622	0.00116492	0.00150007	0.00110681	0.00137552	0.00961538						0.0246914
				Methyloglobulus	0.000621118	0.000137118	8.00705e-05
				Methylomonadaceae_unclassified		0.000274236	0.000320282	0.0141167	0.0103422	0.0122921	0.000272851	0.000235571	0.000407332															0.000159706	0.000376719	0.000509236		0.0123232	0.0110386	0.0124431		0.000388048	0.000332834	0.00013637		9.82511e-05
				Methylomonas																									9.41797e-05
				pLW-20																													6.27195e-05	0.000267594
				uncultured	0.000931677	0.00102838	0.000800705																				0.00115875					0.0151515	0.0164325	0.0185978			0.000166417	0.00027274									0.00411523
		Nitrococcales	Halorhodospiraceae	uncultured																												0.00010101	6.27195e-05			0.000194024	0.000166417		0.000276702	0.000196502
			Nitrococcaceae	Nitrococcaceae_unclassified																												0.00040404	0.000376317	0.000535189		0.000388048	0.000332834	0.000681849	0.00138351	0.000491256
		Oceanospirillales	Alcanivoracaceae	Ketobacter																										9.25883e-05		0.00010101
			Alcanivoracaceae1	Alcanivorax			8.00705e-05																									0.00010101	0.000125439			0.000388048	0.000832085	0.00013637		0.000196502	0.00480769
			Halomonadaceae	Halomonadaceae_unclassified																																	0.000166417	0.00013637		9.82511e-05
				Halomonas																													0.000125439				0.000166417
			Oceanospirillales_unclassified	Oceanospirillales_unclassified																																0.000194024		0.00013637		9.82511e-05
			Pseudohongiellaceae	BIyi10				0.000381534
				Pseudohongiella				0.0011446	0.000152091	0.000120511		0.000235571
			Saccharospirillaceae	Oceanobacter		6.85589e-05	8.00705e-05					0.000471143																0.000399265		0.000138882
		PLTA13	PLTA13_fa	PLTA13_ge		0.000137118
		Pasteurellales	Pasteurellaceae	Haemophilus																																									0.00172861
		Pseudomonadales	Moraxellaceae	Acinetobacter			8.00705e-05		0.000456274		0.00095498	0.000942285			0.117647			0.000837521	0.0625	0.1875		0.000865551				0.000904568		0.000239559	9.41797e-05	9.25883e-05		0.00010101			0.000982801	0.000388048	0.000332834			0.000786009			0.181818		0.00172861	0.000541126		0.0588235
				Alkanindiges	0.000310559				0.000304183								0.00160256					0.000577034						7.98531e-05	9.41797e-05	4.62942e-05			6.27195e-05	0.00160557	0.0004914	0.000582072	0.000665668			0.000491256						0.000541126	0.0123457
				Fluviicoccus			8.00705e-05		0.000152091
				Moraxellaceae_ge																														0.00388012
				Moraxellaceae_unclassified		6.85589e-05			0.000152091	0.000241022	0.000136426	0.000235571						0.00167504					0.000792079					0.000159706	0.000188359
				Perlucidibaca						0.000241022																			9.41797e-05
				Psychrobacter																																				9.82511e-05
				uncultured		6.85589e-05			0.000608365	0.000723066	0.000136426								0.0208333			0.000288517		0.000448632			0.00038625		9.41797e-05	0.000185177
			Pseudomonadaceae	Azotobacter	0.000310559	6.85589e-05					0.00136426	0.00306243	0.00203666												0.000989446	0.00180914	0.001545	0.000319412	0.000659258	0.000462942									0.000276702	0.000393005							0.00411523
				Pseudomonadaceae_unclassified	0.0015528	0.0011655	0.00112099	0.0022892	0.000912548	0.00132562	0.00218281	0.00141343	0.00366599			0.00176523	0.000801282	0.000837521	0.145833			0.000865551	0.00118812	0.000897263	0.0112137	0.00768883	0.00540749	0.00199633	0.00226031	0.00217583		0.00010101			0.0019656	0.000582072	0.000166417	0.00013637	0.00110681	0.000786009	0.00480769				0.00259291	0.000541126	0.00411523		0.00141643
				Pseudomonas	0.000310559	0.000205677		0.000381534	0.000456274	0.000361533	0.000272851					0.00926743	0.0608974	0.0159129				0.0308713	0.00554455	0.0524899		0.000452284	0.00038625	7.98531e-05	0.000659258	0.00101847		0.00010101	0.000313598	0.00187316	0.0933661	0.0424913	0.0717257	0.00177281	0.00249032	0.0423462	0.0288462	0.020202			0.00605013	0.0108225	0.0246914		0.0467422
			Pseudomonadales_unclassified	Pseudomonadales_unclassified						0.000120511								0.000837521
		R7C24	R7C24_fa	R7C24_ge		6.85589e-05			0.000152091	0.000241022
		Salinisphaerales	Salinisphaeraceae	Salinisphaera																																	0.000499251
			Solimonadaceae	Fontimonas																													6.27195e-05				0.000166417			9.82511e-05
				Hydrocarboniphaga
				Panacagrimonas																												0.00010101
				Polycyclovorans																								7.98531e-05
				Solimonadaceae_unclassified																										0.000138882
				uncultured			8.00705e-05		0.000760456																				9.41797e-05	4.62942e-05			6.27195e-05
		Steroidobacterales	Steroidobacteraceae	Steroidobacter	0.00124224	0.0034965	0.00144127	0.000763068	0.000456274																			7.98531e-05	0.000376719			0.000606061	0.000376317	0.00120417
				Steroidobacteraceae_unclassified	0.00310559	0.00164541	0.00120106		0.000304183																							0.00161616	0.00275966	0.00441531
				uncultured		6.85589e-05			0.000152091			0.000471143												0.00179453					9.41797e-05	4.62942e-05
		Tenderiales	Tenderiaceae	Candidatus_Tenderia																													6.27195e-05
		Thiotrichales	Thiotrichaceae	Thiothrix	0.000621118				0.00106464	0.000120511	0.00900409	0.00471143	0.00733198			0.00132392	0.000801282	0.000837521				0.000288517		0.00493495		0.00226142		0.0122175	0.0122434	0.00203694				0.000133797
				Thiotrichaceae_unclassified																										4.62942e-05
		Xanthomonadales	Rhodanobacteraceae	Aquimonas																		0.000577034						7.98531e-05	9.41797e-05	4.62942e-05
				Dokdonella																									0.000282539	0.000277765
				Pseudofulvimonas																														0.000133797
				Rhodanobacteraceae_unclassified				0.000381534	0.000304183		0.000272851		0.000407332			0.000441306	0.00160256	0.00167504				0.000865551	0.00039604					0.000479118	9.41797e-05	9.25883e-05						0.000388048								0.0014881	0.000864304	0.000541126
				Tahibacter						0.000241022
				uncultured																										4.62942e-05
			Xanthomonadaceae	Arenimonas		6.85589e-05		0.000763068	0.000912548	0.000482044	0.000409277	0.000235571			0.0588235							0.00201962		0.000448632				0.0011978	0.000659258	0.0016203		0.00010101		0.000133797												0.000541126
				Lysobacter		0.000205677	0.000160141	0.0011446	0.00136882	0.00180766						0.000882613							0.00594059	0.000897263	0.000329815		0.00038625	0.000399265	9.41797e-05	4.62942e-05		0.00020202	6.27195e-05	0.000401391		0.000582072	0.000832085			0.000294753
				Pseudoxanthomonas				0.000381534	0.00106464	0.000120511	0.000136426														0.000329815					0.000138882				0.000267594	0.0004914
				Silanimonas							0.000545703	0.000235571												0.000448632				0.000479118	0.000376719	0.000324059														0.0014881
				Stenotrophomonas																	0.0555556																	0.00013637										0.176471
				Thermomonas	0.000621118	0.000137118	0.000160141		0.000456274																0.000989446			7.98531e-05		0.000138882																0.00108225
				Xanthomonadaceae_unclassified				0.000763068	0.000456274	0.000482044		0.000235571			0.0588235						0.0277778				0.000659631			7.98531e-05	0.000188359	0.000324059		0.00010101	6.27195e-05			0.000194024		0.00013637		0.000196502						0.000541126
			Xanthomonadales_unclassified	Xanthomonadales_unclassified				0.000763068		0.000120511		0.000235571	0.000814664															7.98531e-05	0.000282539	9.25883e-05
	Magnetococcia	Magnetococcales	Magnetococcaceae	Magnetococcus																														0.000133797
	Proteobacteria_unclassified	Proteobacteria_unclassified	Proteobacteria_unclassified	Proteobacteria_unclassified	0.00186335	0.00219388	0.00256225	0.000763068	0.00228137	0.00144613	0.000682128		0.000407332			0.000882613	0.00721154	0.00335008					0.000792079	0.00224316	0.00164908	0.00316599	0.00193125	0.000798531	0.000659258	0.00111106		0.000808081	0.000940793	0.000535189	0.000982801	0.00097012	0.000998502	0.000818219	0.000553403	0.000491256				0.00744048	0.0259291	0.00649351	0.00411523		0.00141643
	Zetaproteobacteria	Mariprofundales	Mariprofundaceae	Mariprofundus																													6.27195e-05
Spirochaetota	Leptospirae	Leptospirales	Leptospiraceae	Leptonema																													6.27195e-05
				Leptospira			0.000240211		0.000152091																					4.62942e-05		0.00020202	0.000125439	0.000133797
				RBG-16-49-21	0.000621118
				Turneriella	0.000621118	0.000137118	0.000160141																											0.000267594
	MVP-15	MVP-15_or	MVP-15_fa	MVP-15_ge							0.000136426					0.000441306													9.41797e-05	0.000277765
	Spirochaetia	Spirochaetales	Spirochaetaceae	Alkalispirochaeta																																		0.00013637	0.000553403
				Salinispira																														0.000133797
				Spirochaeta_2																									9.41797e-05									0.00013637
				Spirochaetaceae_unclassified	0.000310559	6.85589e-05	8.00705e-05																									0.0010101	0.00163071	0.000401391												0.00162338
				Treponema				0.000381534	0.000152091				0.000407332																9.41797e-05	9.25883e-05
				uncultured					0.000456274		0.000682128	0.00141343					0.00160256							0.000897263						9.25883e-05								0.00027274
	Spirochaetota_unclassified	Spirochaetota_unclassified	Spirochaetota_unclassified	Spirochaetota_unclassified					0.000152091				0.001222									0.000577034								4.62942e-05
Sva0485	Sva0485_cl	Sva0485_or	Sva0485_fa	Sva0485_ge																												0.00010101
Synergistota	Synergistia	Synergistales	Synergistaceae	uncultured																																										0.000541126
Verrucomicrobiota	Chlamydiae	Chlamydiales	Chlamydiales_unclassified	Chlamydiales_unclassified		0.000548471	0.000560493	0.00495994	0.00501901	0.00578453		0.000942285	0.000407332				0.00160256			0.0625			0.00158416		0.000329815	0.000452284	0.000772499	0.000399265	0.000847617	0.000601824		0.00030303	0.000376317	0.000401391						9.82511e-05					0.000864304
			Parachlamydiaceae	Candidatus_Protochlamydia												0.00308914
				Neochlamydia													0.00240385					0.000865551							9.41797e-05	4.62942e-05								0.00013637
				Parachlamydiaceae_unclassified				0.000763068		0.000241022						0.000441306		0.000837521										7.98531e-05	9.41797e-05	0.000185177			0.000188159
			Simkaniaceae	Candidatus_Rhabdochlamydia					0.000304183
				Ga0074140																										4.62942e-05
				Simkaniaceae_unclassified						0.000120511																		7.98531e-05						0.000535189
				uncultured				0.000763068	0.000304183	0.000843577	0.000272851	0.000235571																		9.25883e-05
			cvE6	cvE6_ge	0.000621118	0.000411353	0.000720634	0.0011446	0.00425856	0.00469993	0.000136426	0.000706714	0.000407332															0.000239559	0.000565078	0.000601824			0.000188159							9.82511e-05
	Kiritimatiellae	Kiritimatiellae_unclassified	Kiritimatiellae_unclassified	Kiritimatiellae_unclassified																														0.000133797
		Kiritimatiellales	Kiritimatiellaceae	MSBL3					0.000152091
		WCHB1-41	WCHB1-41_fa	WCHB1-41_ge																								7.98531e-05		9.25883e-05
	Lentisphaeria	Lentisphaeria_unclassified	Lentisphaeria_unclassified	Lentisphaeria_unclassified																									0.000188359	0.000277765		0.00010101	0.000125439			0.000194024
		Oligosphaerales	Lenti-02	Lenti-02_ge												0.000882613														4.62942e-05		0.00010101				0.000194024
			Oligosphaerales_unclassified	Oligosphaerales_unclassified							0.000136426
		Victivallales	GWF2-44-16	GWF2-44-16_ge									0.000407332									0.00750144						0.000319412				0.00020202	6.27195e-05
			SBYX-4944	SBYX-4944_ge																																	0.000166417					0.010101							0.00141643
			Victivallaceae	Victivallaceae_ge							0.000136426																										0.000166417
			Victivallales_unclassified	Victivallales_unclassified																									9.41797e-05								0.000166417
	Omnitrophia	Omnitrophales	Omnitrophaceae	Candidatus_Omnitrophus		0.000137118			0.000760456	0.000241022		0.000471143																		4.62942e-05		0.00262626	0.00175615	0.00428151					0.000276702
			Omnitrophales_fa	Omnitrophales_ge				0.000381534																						9.25883e-05		0.00040404	0.000376317	0.000535189
	Verrucomicrobiae	Chthoniobacterales	Chthoniobacteraceae	Candidatus_Udaeobacter						0.000120511
				Chthoniobacter	0.00341615	0.00226244	0.00232204																					7.98531e-05	0.000282539	4.62942e-05		0.00111111	0.00150527	0.00254215												0.000541126
				Chthoniobacteraceae_unclassified	0.000621118	0.0015083	0.00168148																									0.000808081	0.00131711	0.00200696
				LD29	0.000931677	0.00171397	0.000800705										0.000801282							0.000897263								0.00010101	6.27195e-05	0.000535189
			Chthoniobacterales_unclassified	Chthoniobacterales_unclassified	0.00434783	0.004662	0.00800705		0.000304183	0.000361533															0.000659631			7.98531e-05		0.000138882		0.00181818	0.00131711	0.00267594
			Terrimicrobiaceae	FukuN18_freshwater_group	0.000931677	0.00123406	0.00160141	0.000763068		0.000241022	0.000136426	0.000235571	0.000814664															7.98531e-05				0.000606061	0.00106623	0.000267594			0.000499251
				Terrimicrobiaceae_unclassified	0.000310559	0.000205677	0.000800705																				0.00038625
				Terrimicrobium	0.00931677	0.00637598	0.00760669	0.000381534	0.000152091	0.000241022	0.000136426														0.00131926	0.00723654	0.0023175		0.000282539	4.62942e-05		0.000505051	0.000376317	0.000401391
			Xiphinematobacteraceae	Candidatus_Xiphinematobacter					0.000152091	0.000241022																		0.000159706
		Methylacidiphilales	Methylacidiphilaceae	Methylacidiphilaceae_unclassified																														0.000133797
				uncultured	0.000621118	0.0011655	0.00120106	0.000381534	0.000456274	0.000241022							0.000801282	0.000837521							0.000989446			7.98531e-05	9.41797e-05	0.000138882		0.00131313	0.00144255	0.00147177										0.00297619		0.000541126
		Opitutales	Opitutaceae	IMCC26134					0.000152091
				Lacunisphaera												0.000441306												7.98531e-05
				Opitutaceae_unclassified		0.000137118	0.000240211		0.000456274	0.000120511																		0.000159706		9.25883e-05		0.00262626	0.00194431	0.00107038					0.000276702							0.00108225
				Opitutus	0.00341615	0.00486768	0.00832733	0.000763068	0.000152091	0.0010846		0.000235571												0.000448632	0.000329815	0.00135685	0.00115875	0.000638825	0.000376719	0.000138882		0.0266667	0.0238961	0.0218089		0.000194024			0.000276702	0.000294753
				uncultured				0.00267074	0.00273764	0.00723066			0.000407332																	4.62942e-05
			Opitutales_unclassified	Opitutales_unclassified		6.85589e-05				0.000120511																	0.00038625
			Puniceicoccaceae	Verruc-01		6.85589e-05
		Pedosphaerales	Pedosphaeraceae	ADurb.Bin063-1																										4.62942e-05			6.27195e-05
				DEV008																									0.000282539
				DEV114	0.000310559																											0.00121212	0.00119167	0.00107038
				Ellin516		6.85589e-05																											6.27195e-05
				Ellin517																				0.00224316
				Oikopleura		0.000342794																												0.000133797
				Pedosphaeraceae_ge				0.000381534																				7.98531e-05		0.000138882
				Pedosphaeraceae_unclassified		0.000685589	0.000880775	0.000381534	0.000152091	0.000602555												0.000577034							9.41797e-05	4.62942e-05		0.00414141	0.00401405	0.00668986			0.000166417								0.00172861
				SH3-11	0.000931677	0.00061703	0.00232204	0.000381534		0.000241022	0.000136426						0.000801282											0.000159706	0.000188359	0.000138882		0.00505051	0.00464124	0.00535189						9.82511e-05
				uncultured	0.000931677	0.00061703	0.000960846	0.000381534		0.000602555																				4.62942e-05		0.000505051	0.000689915	0.00160557
		S-BQ2-57_soil_group	S-BQ2-57_soil_group_fa	S-BQ2-57_soil_group_ge																												0.00040404	6.27195e-05	0.000133797
		Verrucomicrobiae_unclassified	Verrucomicrobiae_unclassified	Verrucomicrobiae_unclassified	0.000310559	6.85589e-05	0.000240211			0.000843577															0.000329815			7.98531e-05				0.00030303	6.27195e-05	0.000133797
		Verrucomicrobiales	Rubritaleaceae	Luteolibacter			8.00705e-05	0.0011446	0.00212928	0.00156664	0.00163711	0.000706714	0.001222				0.00320513											0.00127765	0.00113016	0.00138882		0.00010101	0.000188159
				Rubritaleaceae_unclassified							0.000136426																			0.000231471
			Verrucomicrobiaceae	Brevifollis					0.000152091																				9.41797e-05
				Prosthecobacter	0.000310559	0.000274236	0.000160141	0.0034338	0.00365019	0.00253073	0.00136426	0.00376914	0.00488798														0.00038625	0.00582927	0.0069693	0.00898107		0.00010101	0.000250878	0.000401391
				Roseimicrobium		6.85589e-05	0.000160141
				Verrucomicrobiaceae_unclassified	0.000310559		0.000160141			0.000241022																				9.25883e-05
				Verrucomicrobium		0.000137118
				uncultured																														0.000133797
			Verrucomicrobiales_unclassified	Verrucomicrobiales_unclassified								0.000471143
		uncultured	uncultured_fa	uncultured_ge	0.0130435	0.014603	0.0234606																		0.00296834	0.000452284	0.001545	0.000399265		0.000138882		0.0192929	0.0167461	0.0179288												0.0021645
		Verrucomicrobiota_unclassified	Verrucomicrobiota_unclassified	Verrucomicrobiota_unclassified			0.000160141						0.000407332														0.00038625		0.000188359	9.25883e-05		0.00030303	0.000188159	0.000802783
WOR-1	WOR-1_cl	WOR-1_or	WOR-1_fa	WOR-1_ge																												0.00040404	0.000250878
WPS-2	WPS-2_cl	WPS-2_or	WPS-2_fa	WPS-2_ge				0.000381534	0.000152091																			7.98531e-05	9.41797e-05	4.62942e-05				0.000133797
WS4	WS4_cl	WS4_or	WS4_fa	WS4_ge					0.000152091
Zixibacteria	Zixibacteria_cl	Zixibacteria_or	Zixibacteria_fa	Zixibacteria_ge																									9.41797e-05
[truncated: 9 more columns]
